# Supplementary material for: One of Nature’s Puzzles Is Assembled: Analog of the Earth’s Most Complex Mineral, Ewingite, Synthesized in a Laboratory
Source: Materials (Basel). 2022 Sep 25;15(19):6643. doi: 10.3390/ma15196643 (PMC9571951; doi:10.3390/ma15196643)
Supplement: Supplementary file 1 [file materials-15-06643-s001.zip]

Archive with 1 entries (1 files):
- materials-1907186-supplementary.cif
