# Supplementary material for: One of Nature’s Puzzles Is Assembled: Analog of the Earth’s Most Complex Mineral, Ewingite, Synthesized in a Laboratory
Source: Materials (Basel). 2022 Sep 25;15(19):6643. doi: 10.3390/ma15196643 (PMC9571951; doi:10.3390/ma15196643)
Supplement: Supplementary file 1 [file materials-15-06643-s001.zip › materials-1907186-supplementary.cif]

data_Synthetic_ewingite_mo_orc2
_audit_creation_date               2022-04-14
_audit_creation_method
;
Olex2 1.5
(compiled 2021.12.09 svn.r5202d8cf for OlexSys, GUI svn.r6439)
;
_shelx_SHELXL_version_number       '2018/3'
_audit_contact_author_address      ?
_audit_contact_author_email        ?
_audit_contact_author_name         ''
_audit_contact_author_phone        ?
_publ_contact_author_id_orcid      ?
_publ_section_references
;
Dolomanov, O.V., Bourhis, L.J., Gildea, R.J, Howard, J.A.K. & Puschmann, H.
 (2009), J. Appl. Cryst. 42, 339-341.

Sheldrick, G.M. (2015). Acta Cryst. C71, 3-8.
;
_chemical_name_common              ?
_chemical_name_systematic          ?
_chemical_formula_moiety           'C36 O172 U24, 21(Ca), 4(C O3), 94(O)'
_chemical_formula_sum              'C40 Ca21 O278 U24'
_chemical_formula_weight           11482.80
_chemical_absolute_configuration   ?
_chemical_melting_point            ?

loop_
  _atom_type_symbol
  _atom_type_description
  _atom_type_scat_dispersion_real
  _atom_type_scat_dispersion_imag
  _atom_type_scat_source
 'C' 'C' 0.0033 0.0016 'International Tables Vol C Tables 4.2.6.8 and 6.1.1.4'
 'Ca' 'Ca' 0.2262 0.3064 'International Tables Vol C Tables 4.2.6.8 and 6.1.1.4'
 'O' 'O' 0.0106 0.0060 'International Tables Vol C Tables 4.2.6.8 and 6.1.1.4'
 'U' 'U' -9.6767 9.6646 'International Tables Vol C Tables 4.2.6.8 and 6.1.1.4'

_shelx_space_group_comment
;
The symmetry employed for this shelxl refinement is uniquely defined
by the following loop, which should always be used as a source of
symmetry information in preference to the above space-group names.
They are only intended as comments.
;
_space_group_crystal_system        'tetragonal'
_space_group_IT_number             118
_space_group_name_H-M_alt          'P -4 n 2'
_space_group_name_Hall             'P -4 -2n'
loop_
  _space_group_symop_operation_xyz
 'x, y, z'
 '-x, -y, z'
 'y, -x, -z'
 '-y, x, -z'
 'x+1/2, -y+1/2, z+1/2'
 '-x+1/2, y+1/2, z+1/2'
 'y+1/2, x+1/2, -z+1/2'
 '-y+1/2, -x+1/2, -z+1/2'

_cell_length_a                     24.6098(2)
_cell_length_b                     24.6098(2)
_cell_length_c                     24.6246(4)
_cell_angle_alpha                  90
_cell_angle_beta                   90
_cell_angle_gamma                  90
_cell_volume                       14913.7(3)
_cell_formula_units_Z              2
_cell_measurement_reflns_used      56126
_cell_measurement_temperature      296(2)
_cell_measurement_theta_max        36.3370
_cell_measurement_theta_min        1.6290
_shelx_estimated_absorpt_T_max     0.765
_shelx_estimated_absorpt_T_min     0.541
_exptl_absorpt_coefficient_mu      13.461
_exptl_absorpt_correction_T_max    1.00000
_exptl_absorpt_correction_T_min    0.46776
_exptl_absorpt_correction_type     multi-scan
_exptl_absorpt_process_details
;
CrysAlisPro 1.171.40.53 (Rigaku Oxford Diffraction, 2019)
Empirical absorption correction using spherical harmonics,
 implemented in SCALE3 ABSPACK scaling algorithm.
;
_exptl_absorpt_special_details     ?
_exptl_crystal_colour              'yellow-green'
_exptl_crystal_density_diffrn      2.557
_exptl_crystal_density_meas        ?
_exptl_crystal_density_method      ?
_exptl_crystal_description         'prism'
_exptl_crystal_F_000               10184
_exptl_crystal_size_max            0.052
_exptl_crystal_size_mid            0.023
_exptl_crystal_size_min            0.021
_exptl_transmission_factor_max     ?
_exptl_transmission_factor_min     ?
_diffrn_reflns_av_R_equivalents    0.0968
_diffrn_reflns_av_unetI/netI       0.0537
_diffrn_reflns_Laue_measured_fraction_full  0.999
_diffrn_reflns_Laue_measured_fraction_max  0.999
_diffrn_reflns_limit_h_max         31
_diffrn_reflns_limit_h_min         -21
_diffrn_reflns_limit_k_max         31
_diffrn_reflns_limit_k_min         -31
_diffrn_reflns_limit_l_max         31
_diffrn_reflns_limit_l_min         -30
_diffrn_reflns_number              111547
_diffrn_reflns_point_group_measured_fraction_full  1.000
_diffrn_reflns_point_group_measured_fraction_max  0.999
_diffrn_reflns_theta_full          25.242
_diffrn_reflns_theta_max           27.492
_diffrn_reflns_theta_min           1.655
_diffrn_ambient_temperature        296(2)
_diffrn_detector                   'CCD plate'
_diffrn_detector_area_resol_mean   ?
_diffrn_measured_fraction_theta_full  0.999
_diffrn_measured_fraction_theta_max  0.999
_diffrn_measurement_details
;
List of Runs (angles in degrees, time in seconds):

  # Type    Start    End  Width  t~exp~   \w     \q     \k     \f   Frames
--------------------------------------------------------------------------
  1  \f    143.91 340.41   0.50  360.26 -98.65 -34.00 -40.00    --   393
  2  \f     75.39 190.89   0.50  360.01 -72.49 -34.00 137.99    --   231
  3  \w    -91.73 -20.73   0.50  360.03    --  -34.00 147.98 -65.99  142
  4  \w    -76.26 -15.26   0.50  360.03    --  -34.00 102.00 134.00  122
;
_diffrn_measurement_device         'abstract diffractometer'
_diffrn_measurement_device_type   
 'Saxi-CrysAlisPro-abstract goniometer imported SAXI images'
_diffrn_measurement_method         '\w and \f scans'
_diffrn_orient_matrix_type        
 'CrysAlisPro convention (1999,Acta A55,543-557)'
_diffrn_orient_matrix_UB_11        0.0098894000
_diffrn_orient_matrix_UB_12        0.0253358000
_diffrn_orient_matrix_UB_13        0.0095265000
_diffrn_orient_matrix_UB_21        0.0107039000
_diffrn_orient_matrix_UB_22        -0.0129520000
_diffrn_orient_matrix_UB_23        0.0234115000
_diffrn_orient_matrix_UB_31        0.0248540000
_diffrn_orient_matrix_UB_32        -0.0044833000
_diffrn_orient_matrix_UB_33        -0.0138618000
_diffrn_radiation_monochromator    graphite
_diffrn_radiation_probe            x-ray
_diffrn_radiation_type             'Mo K\a'
_diffrn_radiation_wavelength       0.71073
_diffrn_source                     'fine-focus sealed X-ray tube'
_diffrn_source_type                'Enhance (Mo) X-ray Source'
_reflns_Friedel_coverage           0.893
_reflns_Friedel_fraction_full      1.000
_reflns_Friedel_fraction_max       0.999
_reflns_number_gt                  14963
_reflns_number_total               17137
_reflns_special_details
;
 Reflections were merged by SHELXL according to the crystal
 class for the calculation of statistics and refinement.
 
 _reflns_Friedel_fraction is defined as the number of unique
 Friedel pairs measured divided by the number that would be
 possible theoretically, ignoring centric projections and
 systematic absences. Completness statistics refer to single and
 composite reflections containing twin component 1 only.
;
_reflns_threshold_expression       'I > 2\s(I)'
_computing_cell_refinement         'CrysAlisPro 1.171.40.53 (Rigaku OD, 2019)'
_computing_data_collection         'CrysAlisPro 1.171.40.53 (Rigaku OD, 2019)'
_computing_data_reduction          'CrysAlisPro 1.171.40.53 (Rigaku OD, 2019)'
_computing_molecular_graphics      'Olex2 1.5 (Dolomanov et al., 2009)'
_computing_publication_material    'Olex2 1.5 (Dolomanov et al., 2009)'
_computing_structure_refinement    'SHELXL 2018 (Sheldrick, 2015)'
_computing_structure_solution      'SHELXT 2018 (Sheldrick, 2015)'
_refine_diff_density_max           2.872
_refine_diff_density_min           -1.317
_refine_diff_density_rms           0.266
_refine_ls_abs_structure_details
;
 Flack x determined using 5860 quotients [(I+)-(I-)]/[(I+)+(I-)]
 (Parsons, Flack and Wagner, Acta Cryst. B69 (2013) 249-259).
;
_refine_ls_abs_structure_Flack     -0.001(4)
_refine_ls_extinction_coef         .
_refine_ls_extinction_method       none
_refine_ls_goodness_of_fit_ref     1.090
_refine_ls_hydrogen_treatment      undef
_refine_ls_matrix_type             full
_refine_ls_number_parameters       832
_refine_ls_number_reflns           17137
_refine_ls_number_restraints       72
_refine_ls_R_factor_all            0.0731
_refine_ls_R_factor_gt             0.0603
_refine_ls_restrained_S_all        1.090
_refine_ls_shift/su_max            0.000
_refine_ls_shift/su_mean           0.000
_refine_ls_structure_factor_coef   Fsqd
_refine_ls_weighting_details      
 'w=1/[\s^2^(Fo^2^)+(0.0541P)^2^+319.7196P] where P=(Fo^2^+2Fc^2^)/3'
_refine_ls_weighting_scheme        calc
_refine_ls_wR_factor_gt            0.1312
_refine_ls_wR_factor_ref           0.1377
_refine_special_details
;
 Refined as a 2-component twin.
;
_olex2_refinement_description
;
1. Twinned data refinement
 Scales: 0.514(14)
 0.486(14)
2. Restrained distances
 C2-O22
 1.23 with sigma of 0.02
 O44-C10
 1.3 with sigma of 0.05
 C2-O21
 1.23 with sigma of 0.02
 C2-O20
 1.23 with sigma of 0.02
 U5-O9
 1.7 with sigma of 0.02
3. Restrained planarity
 O20, O21, O22, C2
 with sigma of 0.02
4. Uiso/Uaniso restraints and constraints
Uanis(O47) \\sim Ueq: with sigma of 0.005 and sigma for terminal atoms of 0.01
Uanis(O71W) \\sim Ueq: with sigma of 0.01 and sigma for terminal atoms of 0.03
Uanis(O49W) \\sim Ueq: with sigma of 0.01 and sigma for terminal atoms of 0.016
Uanis(O65W) \\sim Ueq: with sigma of 0.002 and sigma for terminal atoms of 0.004
Uanis(O72W) \\sim Ueq: with sigma of 0.01 and sigma for terminal atoms of 0.014
Uanis(Ca2B) \\sim Ueq: with sigma of 0.006 and sigma for terminal atoms of 0.01
Uanis(O75W) \\sim Ueq: with sigma of 0.002 and sigma for terminal atoms of 0.004
Uanis(O56W) \\sim Ueq: with sigma of 0.002 and sigma for terminal atoms of 0.006
Uanis(O9) \\sim Ueq: with sigma of 0.02 and sigma for terminal atoms of 0.04
Uanis(O68W) \\sim Ueq: with sigma of 0.01 and sigma for terminal atoms of 0.02
Uanis(O73W) \\sim Ueq: with sigma of 0.01 and sigma for terminal atoms of 0.014
Uanis(O44) = Uanis(C10) = Uanis(O46) = Uanis(O45)
Uanis(Ca2A) = Uanis(Ca2B)
Uanis(C2) = Uanis(O22) = Uanis(O21) = Uanis(O20)
Uanis(O50W) = Uanis(Ca4)
Uanis(O69W) = Uanis(O70W)
Uanis(O60W) = Uanis(O74W)
5. Others
 Fixed Sof: Ca2A(0.0975) Ca2B(0.1525) Ca4(0.5) O47(0.5) O48W(0.75) O50W(0.5)
 O54W(0.85) O56W(0.5) O60W(0.5) O63W(0.75) O66W(0.65) O69W(0.5) O70W(0.5)
 O72W(0.25) O73W(0.25) O74W(0.5) O76W(0.75) O77W(0.75) O78W(0.75)
;
_atom_sites_solution_hydrogens     .
_atom_sites_solution_primary       ?
_atom_sites_solution_secondary     ?
loop_
  _atom_site_label
  _atom_site_type_symbol
  _atom_site_fract_x
  _atom_site_fract_y
  _atom_site_fract_z
  _atom_site_U_iso_or_equiv
  _atom_site_adp_type
  _atom_site_occupancy
  _atom_site_site_symmetry_order
  _atom_site_calc_flag
  _atom_site_refinement_flags_posn
  _atom_site_refinement_flags_adp
  _atom_site_refinement_flags_occupancy
  _atom_site_disorder_assembly
  _atom_site_disorder_group
 U1 U 0.64963(3) 0.29584(3) 0.37951(4) 0.02577(17) Uani 1 1 d . . . . .
 U2 U 0.73977(3) 0.41938(3) 0.37583(4) 0.02722(18) Uani 1 1 d . . . . .
 U3 U 0.63166(3) 0.39842(3) 0.26716(3) 0.02636(18) Uani 1 1 d . . . . .
 U4 U 0.86936(4) 0.47496(4) 0.57738(5) 0.0419(2) Uani 1 1 d . . . . .
 U5 U 0.83384(4) 0.64427(4) 0.41111(4) 0.0404(2) Uani 1 1 d D . . . .
 U6 U 0.57500(3) 0.59512(3) 0.13500(4) 0.02831(18) Uani 1 1 d . . . . .
 Ca1 Ca 0.74018(18) 0.53942(18) 0.4969(2) 0.0299(10) Uani 1 1 d . . . . .
 Ca2A Ca 0.500000 0.500000 0.439(2) 0.050(6) Uani 0.195 2 d S T P . .
 Ca2B Ca 0.500000 0.500000 0.4050(14) 0.050(6) Uani 0.305 2 d S TU P . .
 Ca3 Ca 0.500000 0.500000 0.2481(3) 0.0279(13) Uani 1 2 d S T P . .
 Ca4 Ca 0.9286(6) 0.5515(9) 0.7064(6) 0.082(5) Uani 0.5 1 d . . P . .
 Ca5 Ca 0.9431(3) 0.3458(3) 0.5145(4) 0.077(3) Uani 1 1 d . . . . .
 Ca6 Ca 0.71178(19) 0.5401(2) 0.0625(2) 0.0358(11) Uani 1 1 d . . . . .
 Ca7 Ca 0.7207(2) 0.6750(2) -0.0517(2) 0.0337(11) Uani 1 1 d . . . . .
 O1 O 0.5991(7) 0.3135(7) 0.4292(7) 0.037(4) Uani 1 1 d . . . . .
 O2 O 0.6997(7) 0.2731(6) 0.3318(7) 0.035(4) Uani 1 1 d . . . . .
 O3 O 0.7080(6) 0.4623(6) 0.4248(7) 0.031(4) Uani 1 1 d . . . . .
 O4 O 0.7755(7) 0.3782(7) 0.3292(8) 0.041(4) Uani 1 1 d . . . . .
 O5 O 0.5782(7) 0.4419(7) 0.2911(7) 0.036(4) Uani 1 1 d . . . . .
 O6 O 0.6847(7) 0.3572(7) 0.2398(7) 0.038(4) Uani 1 1 d . . . . .
 O7 O 0.8246(10) 0.4337(11) 0.6133(12) 0.079(8) Uani 1 1 d . . . . .
 O8 O 0.9142(9) 0.5158(9) 0.5414(11) 0.067(7) Uani 1 1 d . . . . .
 O9 O 0.7862(9) 0.6731(8) 0.3709(9) 0.070(7) Uani 1 1 d D U . . .
 O10 O 0.8830(9) 0.6150(8) 0.4494(11) 0.064(7) Uani 1 1 d . . . . .
 O11 O 0.6105(8) 0.6332(8) 0.1840(8) 0.047(5) Uani 1 1 d . . . . .
 O12 O 0.5413(7) 0.5558(7) 0.0855(8) 0.040(4) Uani 1 1 d . . . . .
 O13 O 0.6590(7) 0.3823(7) 0.3520(7) 0.033(4) Uani 1 1 d . . . . .
 O14 O 0.7013(7) 0.4628(7) 0.2967(8) 0.042(4) Uani 1 1 d . . . . .
 O15 O 0.5930(7) 0.3170(7) 0.3039(7) 0.040(4) Uani 1 1 d . . . . .
 O16 O 0.7229(7) 0.3402(7) 0.4272(8) 0.038(4) Uani 1 1 d . . . . .
 O17 O 0.8178(8) 0.4080(8) 0.4332(9) 0.053(5) Uani 1 1 d . . . . .
 O18 O 0.8730(8) 0.4101(9) 0.5042(10) 0.063(7) Uani 1 1 d . . . . .
 O19 O 0.8086(7) 0.4698(8) 0.4984(8) 0.044(5) Uani 1 1 d . . . . .
 O20 O 0.9967(12) 0.4035(13) 0.6576(12) 0.104(6) Uani 1 1 d D . . A 2
 O21 O 0.9381(12) 0.4064(13) 0.5889(12) 0.104(6) Uani 1 1 d D . . A 2
 O22 O 0.9347(12) 0.4668(13) 0.6505(12) 0.104(6) Uani 1 1 d D . . A 2
 O23 O 0.8547(9) 0.5470(10) 0.6420(10) 0.069(7) Uani 1 1 d . . . . .
 O24 O 0.7989(8) 0.5447(8) 0.5755(8) 0.050(5) Uani 1 1 d . . . . .
 O25 O 0.7887(7) 0.6057(8) 0.6414(8) 0.046(5) Uani 1 1 d . . . . .
 O26 O 0.8002(10) 0.4922(9) 0.3514(10) 0.069(7) Uani 1 1 d . . . . .
 O27 O 0.7864(7) 0.5573(7) 0.4126(7) 0.039(4) Uani 1 1 d . . . . .
 O28 O 0.8432(10) 0.5709(9) 0.3468(9) 0.066(7) Uani 1 1 d . . . . .
 O29 O 0.7713(8) 0.6306(7) 0.4878(8) 0.043(4) Uani 1 1 d . . . . .
 O30 O 0.7680(7) 0.6885(7) 0.5579(7) 0.037(4) Uani 1 1 d . . . . .
 O31 O 0.8123(8) 0.7104(7) 0.4820(8) 0.049(5) Uani 1 1 d . . . . .
 O32 O 0.8902(9) 0.7248(8) 0.4055(9) 0.054(5) Uani 1 1 d . . . . .
 O33 O 0.9067(11) 0.6608(10) 0.3457(10) 0.077(8) Uani 1 1 d . . . . .
 O34 O 0.9709(10) 0.7241(9) 0.3601(12) 0.086(9) Uani 1 1 d . . . . .
 O35 O 0.5811(7) 0.5165(7) 0.1945(8) 0.043(5) Uani 1 1 d . . . . .
 O36 O 0.6477(7) 0.5282(7) 0.1361(7) 0.039(4) Uani 1 1 d . . . . .
 O37 O 0.6517(8) 0.4582(8) 0.1918(8) 0.048(5) Uani 1 1 d . . . . .
 O38 O 0.6472(6) 0.6110(7) 0.0689(7) 0.034(4) Uani 1 1 d . . . . .
 O39 O 0.5810(7) 0.6701(7) 0.0699(8) 0.041(4) Uani 1 1 d . . . . .
 O40 O 0.6484(8) 0.6819(8) 0.0123(8) 0.045(5) Uani 1 1 d . . . . .
 O41 O 0.4955(8) 0.6521(8) 0.1432(8) 0.045(4) Uani 1 1 d . . . . .
 O42 O 0.4990(7) 0.5832(7) 0.1968(8) 0.038(4) Uani 1 1 d . . . . .
 O43 O 0.4254(8) 0.6346(8) 0.1958(8) 0.047(5) Uani 1 1 d . . . . .
 O44 O 0.8255(10) 0.5744(10) -0.0701(11) 0.071(4) Uani 1 1 d D . . . .
 O45 O 0.7888(10) 0.5158(10) 0.0017(11) 0.071(4) Uani 1 1 d . . . . .
 O46 O 0.7404(10) 0.5866(10) -0.0237(11) 0.071(4) Uani 1 1 d . . . . .
 O47 O 0.8449(14) 0.5362(15) 0.2476(13) 0.037(8) Uani 0.5 1 d . U P . .
 O48W O 0.941(2) 0.2807(15) 0.5944(19) 0.116(17) Uani 0.75 1 d . . P . .
 O49W O 1.000000 0.500000 0.750000 0.102(18) Uani 1 4 d S TU P . .
 O50W O 0.8847(19) 0.501(3) 0.7417(18) 0.082(5) Uani 0.5 1 d . . P . .
 O51W O 0.6857(8) 0.4767(8) 0.5494(8) 0.047(5) Uani 1 1 d . . . . .
 O52W O 0.6627(10) 0.5786(9) 0.4528(8) 0.055(6) Uani 1 1 d . . . . .
 O53W O 0.5423(7) 0.5673(7) 0.4672(8) 0.040(4) Uani 1 1 d . . . . .
 O54W O 0.5781(13) 0.4487(15) 0.4133(12) 0.080(9) Uani 0.85 1 d . . P . .
 O55W O 0.5396(9) 0.5535(8) 0.3226(9) 0.056(6) Uani 1 1 d . . . . .
 O56W O 0.7160(15) 0.4411(14) 0.0823(16) 0.043(8) Uani 0.5 1 d . U P . .
 O57W O 0.6449(8) 0.5063(8) 0.0016(9) 0.049(5) Uani 1 1 d . . . . .
 O58W O 0.6940(10) 0.7648(9) -0.0791(13) 0.080(8) Uani 1 1 d . . . . .
 O59W O 0.7508(14) 0.6665(14) -0.1441(10) 0.109(13) Uani 1 1 d . . . . .
 O60W O 0.590(3) 0.231(2) 0.2235(19) 0.083(12) Uani 0.5 1 d . . P . .
 O61W O 0.6448(8) 0.6380(9) -0.0996(8) 0.052(5) Uani 1 1 d . . . . .
 O62W O 0.5716(7) 0.4331(7) 0.0530(9) 0.045(5) Uani 1 1 d . . . . .
 O63W O 0.7877(13) 0.3889(13) 0.1745(12) 0.067(10) Uani 0.75 1 d . . P . .
 O64W O 0.7842(9) 0.2842(9) 0.250000 0.050(7) Uani 1 2 d S T P . .
 O65W O 0.7544(8) 0.4848(7) 0.2186(7) 0.042(4) Uani 1 1 d . U . . .
 O66W O 0.733(2) 0.5897(19) 0.2471(19) 0.092(14) Uani 0.65 1 d . . P . .
 O67W O 0.6583(7) 0.5701(9) 0.3294(8) 0.050(6) Uani 1 1 d . . . . .
 O68W O 0.6758(11) 0.4760(10) 0.6712(10) 0.080(8) Uani 1 1 d . U . . .
 O69W O 0.6667(17) 0.705(2) 0.2344(18) 0.070(10) Uani 0.5 1 d . . P . .
 O70W O 0.7281(18) 0.752(2) 0.3161(18) 0.070(10) Uani 0.5 1 d . . P . .
 O71W O 0.8988(16) 0.6012(16) 0.250000 0.101(13) Uani 1 2 d S TU P . .
 O72W O 1.000000 0.500000 0.345(4) 0.10(3) Uani 0.5 2 d S TU P . .
 O73W O 0.894(4) 0.429(4) 0.305(4) 0.07(2) Uani 0.25 1 d . U P . .
 O74W O 0.608(3) 0.842(2) 0.209(2) 0.083(12) Uani 0.5 1 d . . P . .
 O75W O 0.7064(6) 0.3513(6) 0.5493(6) 0.023(3) Uani 1 1 d . U . . .
 O76W O 0.861(2) 0.2949(18) 0.518(3) 0.15(2) Uani 0.75 1 d . . P . .
 O77W O 0.926(2) 0.342(2) 0.4179(18) 0.123(17) Uani 0.75 1 d . . P . .
 O78W O 1.0023(13) 0.4191(12) 0.4866(17) 0.078(11) Uani 0.75 1 d . . P . .
 C1 C 0.8331(10) 0.4296(10) 0.4763(12) 0.038(6) Uani 1 1 d . . . . .
 C2 C 0.9578(9) 0.4243(10) 0.6326(11) 0.104(6) Uani 1 1 d D . . A 2
 C3 C 0.8125(12) 0.5683(13) 0.6212(11) 0.047(7) Uani 1 1 d . . . . .
 C4 C 0.8073(11) 0.5395(10) 0.3700(12) 0.044(7) Uani 1 1 d . . . . .
 C5 C 0.7834(8) 0.6756(9) 0.5108(11) 0.031(5) Uani 1 1 d . . . . .
 C6 C 0.9235(17) 0.7051(13) 0.3667(16) 0.074(12) Uani 1 1 d . . . . .
 C7 C 0.6280(9) 0.5000(9) 0.1740(9) 0.027(5) Uani 1 1 d . . . . .
 C8 C 0.6270(10) 0.6545(9) 0.0486(9) 0.028(5) Uani 1 1 d . . . . .
 C9 C 0.4723(8) 0.6235(9) 0.1791(8) 0.024(4) Uani 1 1 d . . . . .
 C10 C 0.7836(15) 0.5569(15) -0.0305(16) 0.071(4) Uani 1 1 d D . . . .

loop_
  _atom_site_aniso_label
  _atom_site_aniso_U_11
  _atom_site_aniso_U_22
  _atom_site_aniso_U_33
  _atom_site_aniso_U_23
  _atom_site_aniso_U_13
  _atom_site_aniso_U_12
 U1 0.0244(4) 0.0221(4) 0.0309(4) 0.0044(3) 0.0001(3) -0.0020(3)
 U2 0.0232(4) 0.0214(4) 0.0370(5) -0.0042(3) -0.0003(3) -0.0029(3)
 U3 0.0251(4) 0.0268(4) 0.0272(4) 0.0046(3) -0.0010(3) 0.0019(3)
 U4 0.0297(5) 0.0380(5) 0.0579(7) -0.0036(5) -0.0112(4) 0.0127(4)
 U5 0.0482(6) 0.0269(4) 0.0461(6) -0.0086(4) 0.0181(5) -0.0142(4)
 U6 0.0229(4) 0.0299(4) 0.0321(4) 0.0083(3) 0.0016(3) -0.0024(3)
 Ca1 0.021(2) 0.024(2) 0.045(3) 0.002(2) 0.0012(19) -0.0001(17)
 Ca2A 0.044(9) 0.048(9) 0.058(12) 0.000 0.000 0.007(8)
 Ca2B 0.044(9) 0.048(9) 0.058(12) 0.000 0.000 0.007(8)
 Ca3 0.027(3) 0.027(3) 0.029(3) 0.000 0.000 -0.001(2)
 Ca4 0.047(8) 0.161(17) 0.039(7) 0.001(9) -0.002(6) 0.004(9)
 Ca5 0.047(4) 0.047(4) 0.136(8) -0.027(4) -0.027(4) 0.024(3)
 Ca6 0.025(2) 0.029(2) 0.053(3) 0.012(2) 0.001(2) 0.0000(19)
 Ca7 0.029(2) 0.033(3) 0.039(3) 0.006(2) 0.000(2) -0.0035(19)
 O1 0.033(9) 0.043(10) 0.036(10) 0.001(8) 0.013(8) 0.006(7)
 O2 0.034(9) 0.024(8) 0.046(10) 0.006(7) 0.005(8) -0.003(7)
 O3 0.026(8) 0.032(8) 0.036(9) -0.010(7) -0.006(7) -0.002(6)
 O4 0.038(10) 0.031(9) 0.054(12) -0.011(8) 0.014(9) -0.012(7)
 O5 0.041(10) 0.039(10) 0.028(9) -0.001(7) 0.000(7) 0.014(8)
 O6 0.041(10) 0.038(10) 0.033(9) 0.008(8) -0.001(8) 0.003(8)
 O7 0.061(15) 0.093(19) 0.083(19) -0.008(16) -0.014(14) 0.016(14)
 O8 0.047(13) 0.048(13) 0.10(2) -0.007(12) -0.001(13) 0.009(10)
 O9 0.104(18) 0.036(11) 0.068(15) -0.018(11) 0.021(14) -0.022(11)
 O10 0.056(13) 0.037(11) 0.100(19) -0.019(12) 0.032(13) -0.002(9)
 O11 0.044(11) 0.048(12) 0.048(11) -0.003(9) 0.014(9) -0.007(9)
 O12 0.028(9) 0.030(9) 0.063(12) 0.005(8) -0.010(8) -0.003(7)
 O13 0.033(9) 0.031(9) 0.037(9) 0.008(7) -0.012(7) -0.011(7)
 O14 0.031(9) 0.037(10) 0.057(12) -0.006(9) -0.006(8) -0.007(7)
 O15 0.044(11) 0.041(10) 0.034(10) 0.008(8) 0.000(8) -0.014(8)
 O16 0.028(9) 0.028(8) 0.058(12) 0.000(8) -0.017(8) 0.003(7)
 O17 0.039(11) 0.053(12) 0.068(14) -0.025(11) -0.017(10) 0.015(9)
 O18 0.040(11) 0.057(13) 0.091(17) -0.038(12) -0.022(11) 0.030(10)
 O19 0.033(10) 0.044(11) 0.055(12) -0.015(9) -0.015(8) 0.014(8)
 O20 0.091(11) 0.123(14) 0.099(12) -0.035(10) -0.042(9) 0.067(10)
 O21 0.091(11) 0.123(14) 0.099(12) -0.035(10) -0.042(9) 0.067(10)
 O22 0.091(11) 0.123(14) 0.099(12) -0.035(10) -0.042(9) 0.067(10)
 O23 0.055(13) 0.075(16) 0.078(17) -0.030(13) -0.030(12) 0.038(12)
 O24 0.043(11) 0.056(12) 0.050(12) 0.009(10) -0.004(9) 0.021(9)
 O25 0.029(9) 0.051(11) 0.057(12) -0.007(9) -0.008(8) 0.015(8)
 O26 0.079(16) 0.051(13) 0.077(16) -0.035(12) 0.029(13) -0.031(12)
 O27 0.042(10) 0.031(9) 0.045(10) -0.005(8) 0.016(8) -0.012(7)
 O28 0.087(17) 0.043(12) 0.068(15) -0.025(10) 0.040(13) -0.038(11)
 O29 0.049(11) 0.027(9) 0.054(12) 0.000(8) 0.012(9) -0.008(8)
 O30 0.050(11) 0.027(9) 0.034(9) -0.011(7) 0.010(8) -0.018(8)
 O31 0.058(12) 0.033(10) 0.056(13) -0.010(9) 0.024(10) -0.023(9)
 O32 0.060(13) 0.036(10) 0.065(14) -0.010(10) 0.027(11) -0.019(9)
 O33 0.095(19) 0.058(15) 0.079(17) -0.028(13) 0.050(15) -0.031(13)
 O34 0.079(17) 0.051(13) 0.13(2) -0.007(14) 0.063(17) -0.031(12)
 O35 0.031(9) 0.040(10) 0.058(12) 0.022(9) 0.015(8) 0.008(8)
 O36 0.036(9) 0.038(9) 0.041(10) 0.018(8) 0.009(8) -0.002(7)
 O37 0.048(11) 0.060(13) 0.035(10) 0.025(9) 0.020(9) 0.015(9)
 O38 0.025(8) 0.037(9) 0.039(10) 0.006(7) 0.005(7) 0.005(7)
 O39 0.030(9) 0.043(10) 0.049(11) 0.023(9) 0.005(8) 0.011(8)
 O40 0.041(10) 0.040(10) 0.054(12) 0.022(9) 0.021(9) -0.001(8)
 O41 0.036(10) 0.044(11) 0.053(12) 0.010(9) 0.012(8) 0.008(8)
 O42 0.022(8) 0.042(10) 0.050(11) 0.011(8) 0.008(8) -0.006(7)
 O43 0.043(11) 0.057(12) 0.041(11) 0.011(9) 0.008(9) 0.021(9)
 O44 0.068(9) 0.058(8) 0.087(10) 0.015(7) 0.013(7) 0.008(6)
 O45 0.068(9) 0.058(8) 0.087(10) 0.015(7) 0.013(7) 0.008(6)
 O46 0.068(9) 0.058(8) 0.087(10) 0.015(7) 0.013(7) 0.008(6)
 O47 0.036(12) 0.053(13) 0.021(11) -0.007(10) 0.010(10) -0.008(11)
 O48W 0.17(5) 0.06(2) 0.12(3) -0.02(2) 0.06(3) 0.00(3)
 O49W 0.099(19) 0.099(19) 0.11(3) 0.000 0.000 0.00(2)
 O50W 0.047(8) 0.161(17) 0.039(7) 0.001(9) -0.002(6) 0.004(9)
 O51W 0.042(11) 0.049(12) 0.048(11) -0.006(9) 0.011(9) -0.019(9)
 O52W 0.075(15) 0.055(13) 0.036(11) 0.002(9) -0.005(10) 0.023(11)
 O53W 0.028(9) 0.042(10) 0.050(11) 0.003(8) -0.002(8) 0.006(7)
 O54W 0.07(2) 0.11(3) 0.056(17) -0.008(17) 0.019(15) 0.036(18)
 O55W 0.052(12) 0.044(12) 0.072(15) -0.027(11) -0.010(11) 0.005(10)
 O56W 0.040(10) 0.035(10) 0.054(11) 0.004(8) -0.002(8) 0.004(8)
 O57W 0.048(12) 0.042(11) 0.059(12) -0.011(9) -0.005(9) -0.007(9)
 O58W 0.058(14) 0.040(12) 0.14(2) 0.027(14) 0.030(16) -0.005(10)
 O59W 0.15(3) 0.13(3) 0.044(14) 0.006(15) -0.007(16) -0.10(2)
 O60W 0.13(3) 0.08(2) 0.046(19) -0.007(17) 0.03(2) -0.02(2)
 O61W 0.040(11) 0.063(13) 0.052(12) -0.019(10) -0.003(9) -0.009(9)
 O62W 0.028(9) 0.033(10) 0.075(14) -0.001(9) 0.006(9) -0.011(7)
 O63W 0.07(2) 0.07(2) 0.054(18) 0.014(15) 0.048(16) 0.037(17)
 O64W 0.052(10) 0.052(10) 0.046(16) -0.015(9) 0.015(9) 0.010(13)
 O65W 0.043(6) 0.040(6) 0.043(6) 0.010(5) 0.010(5) -0.003(5)
 O66W 0.10(3) 0.09(3) 0.09(3) 0.01(2) 0.02(3) 0.00(3)
 O67W 0.025(9) 0.089(15) 0.037(10) -0.043(10) -0.015(8) 0.025(9)
 O68W 0.095(15) 0.069(14) 0.076(14) -0.058(12) 0.047(12) -0.059(12)
 O69W 0.039(17) 0.12(3) 0.054(19) 0.017(19) -0.001(14) -0.002(18)
 O70W 0.039(17) 0.12(3) 0.054(19) 0.017(19) -0.001(14) -0.002(18)
 O71W 0.14(2) 0.14(2) 0.023(15) -0.007(12) -0.007(12) -0.04(3)
 O72W 0.11(3) 0.10(3) 0.09(3) 0.000 0.000 0.016(19)
 O73W 0.06(3) 0.07(3) 0.07(3) -0.016(19) 0.007(19) 0.010(19)
 O74W 0.13(3) 0.08(2) 0.046(19) -0.007(17) 0.03(2) -0.02(2)
 O75W 0.028(5) 0.019(5) 0.021(5) -0.002(4) 0.006(4) -0.006(4)
 O76W 0.11(4) 0.07(3) 0.28(7) 0.02(4) -0.08(4) -0.04(2)
 O77W 0.15(4) 0.15(4) 0.08(3) -0.01(3) -0.02(3) 0.01(3)
 O78W 0.054(19) 0.044(18) 0.14(3) -0.008(19) 0.00(2) -0.013(15)
 C1 0.033(13) 0.031(13) 0.051(17) 0.010(12) -0.007(12) 0.005(10)
 C2 0.091(11) 0.123(14) 0.099(12) -0.035(10) -0.042(9) 0.067(10)
 C3 0.047(16) 0.067(19) 0.028(14) 0.003(13) -0.002(12) 0.024(14)
 C4 0.039(14) 0.038(14) 0.056(17) -0.019(13) 0.019(13) -0.027(11)
 C5 0.011(9) 0.028(12) 0.053(16) -0.003(10) 0.007(10) 0.001(8)
 C6 0.10(3) 0.041(17) 0.08(3) -0.027(17) 0.02(2) -0.036(18)
 C7 0.029(12) 0.027(11) 0.024(11) -0.001(9) -0.009(9) -0.010(9)
 C8 0.038(13) 0.018(10) 0.029(12) -0.008(9) 0.023(10) -0.001(9)
 C9 0.024(11) 0.033(12) 0.014(10) 0.000(8) 0.006(8) 0.009(9)
 C10 0.068(9) 0.058(8) 0.087(10) 0.015(7) 0.013(7) 0.008(6)

_geom_special_details
;
 All esds (except the esd in the dihedral angle between two l.s. planes)
 are estimated using the full covariance matrix.  The cell esds are taken
 into account individually in the estimation of esds in distances, angles
 and torsion angles; correlations between esds in cell parameters are only
 used when they are defined by crystal symmetry.  An approximate (isotropic)
 treatment of cell esds is used for estimating esds involving l.s. planes.
;
loop_
  _geom_bond_atom_site_label_1
  _geom_bond_atom_site_label_2
  _geom_bond_distance
  _geom_bond_site_symmetry_2
  _geom_bond_publ_flag
 U1 O1 1.798(16) . ?
 U1 O2 1.792(17) . ?
 U1 O13 2.244(16) . ?
 U1 O15 2.383(18) . ?
 U1 O16 2.413(16) . ?
 U1 O25 2.401(17) 3_566 ?
 U1 O30 2.401(16) 3_566 ?
 U2 O3 1.784(16) . ?
 U2 O4 1.766(17) . ?
 U2 O13 2.264(15) . ?
 U2 O14 2.414(19) . ?
 U2 O16 2.360(18) . ?
 U2 O17 2.400(19) . ?
 U2 O26 2.41(2) . ?
 U3 O5 1.796(16) . ?
 U3 O6 1.786(18) . ?
 U3 O13 2.230(16) . ?
 U3 O14 2.445(17) . ?
 U3 O15 2.396(17) . ?
 U3 O37 2.420(17) . ?
 U3 O43 2.392(19) 2_665 ?
 U4 O7 1.74(3) . ?
 U4 O8 1.73(2) . ?
 U4 O18 2.41(2) . ?
 U4 O19 2.457(18) . ?
 U4 O21 2.41(2) . ?
 U4 O22 2.42(3) . ?
 U4 O23 2.41(2) . ?
 U4 O24 2.440(17) . ?
 U5 O9 1.69(2) . ?
 U5 O10 1.69(3) . ?
 U5 O27 2.439(16) . ?
 U5 O28 2.41(2) . ?
 U5 O29 2.459(18) . ?
 U5 O31 2.445(19) . ?
 U5 O32 2.423(18) . ?
 U5 O33 2.44(2) . ?
 U6 O11 1.76(2) . ?
 U6 O12 1.763(18) . ?
 U6 O35 2.432(17) . ?
 U6 O36 2.433(17) . ?
 U6 O38 2.441(16) . ?
 U6 O39 2.450(16) . ?
 U6 O41 2.415(18) . ?
 U6 O42 2.429(16) . ?
 O17 C1 1.25(3) . ?
 O18 C1 1.29(3) . ?
 O19 C1 1.28(3) . ?
 O20 C2 1.25(2) . ?
 O21 C2 1.26(2) . ?
 O22 C2 1.27(2) . ?
 O23 C3 1.27(3) . ?
 O24 C3 1.31(3) . ?
 O25 C3 1.20(3) . ?
 O26 C4 1.27(3) . ?
 O27 C4 1.25(3) . ?
 O28 C4 1.30(3) . ?
 O29 C5 1.28(3) . ?
 O30 C5 1.26(3) . ?
 O31 C5 1.32(3) . ?
 O32 C6 1.35(4) . ?
 O33 C6 1.28(4) . ?
 O34 C6 1.27(4) . ?
 O35 C7 1.32(3) . ?
 O36 C7 1.26(3) . ?
 O37 C7 1.26(3) . ?
 O38 C8 1.28(3) . ?
 O39 C8 1.31(3) . ?
 O40 C8 1.24(3) . ?
 O41 C9 1.27(3) . ?
 O42 C9 1.27(3) . ?
 O43 C9 1.26(3) . ?
 O44 C10 1.48(4) . ?
 O45 C10 1.29(4) . ?
 O46 C10 1.30(4) . ?

loop_
  _geom_angle_atom_site_label_1
  _geom_angle_atom_site_label_2
  _geom_angle_atom_site_label_3
  _geom_angle
  _geom_angle_site_symmetry_1
  _geom_angle_site_symmetry_3
  _geom_angle_publ_flag
 O1 U1 O13 92.7(7) . . ?
 O1 U1 O15 94.2(7) . . ?
 O1 U1 O16 94.4(7) . . ?
 O1 U1 O25 92.5(8) . 3_566 ?
 O1 U1 O30 89.8(7) . 3_566 ?
 O2 U1 O1 175.7(8) . . ?
 O2 U1 O13 91.5(7) . . ?
 O2 U1 O15 87.7(7) . . ?
 O2 U1 O16 86.9(7) . . ?
 O2 U1 O25 84.2(7) . 3_566 ?
 O2 U1 O30 86.7(6) . 3_566 ?
 O13 U1 O15 67.5(6) . . ?
 O13 U1 O16 69.0(6) . . ?
 O13 U1 O25 143.4(6) . 3_566 ?
 O13 U1 O30 140.6(6) . 3_566 ?
 O15 U1 O16 135.9(6) . . ?
 O15 U1 O25 76.0(7) . 3_566 ?
 O15 U1 O30 151.4(6) . 3_566 ?
 O25 U1 O16 146.4(6) 3_566 . ?
 O30 U1 O16 71.7(6) 3_566 . ?
 O30 U1 O25 75.5(7) 3_566 3_566 ?
 O3 U2 O13 91.7(7) . . ?
 O3 U2 O14 96.4(7) . . ?
 O3 U2 O16 92.9(7) . . ?
 O3 U2 O17 91.3(7) . . ?
 O3 U2 O26 89.9(7) . . ?
 O4 U2 O3 176.1(8) . . ?
 O4 U2 O13 92.1(7) . . ?
 O4 U2 O14 85.7(8) . . ?
 O4 U2 O16 87.8(7) . . ?
 O4 U2 O17 85.3(8) . . ?
 O4 U2 O26 87.5(7) . . ?
 O13 U2 O14 68.0(6) . . ?
 O13 U2 O16 69.6(6) . . ?
 O13 U2 O17 143.9(7) . . ?
 O13 U2 O26 141.1(8) . . ?
 O16 U2 O14 136.8(6) . . ?
 O16 U2 O17 74.3(7) . . ?
 O16 U2 O26 149.1(8) . . ?
 O17 U2 O14 147.1(7) . . ?
 O17 U2 O26 74.9(9) . . ?
 O26 U2 O14 73.2(8) . . ?
 O5 U3 O13 91.2(7) . . ?
 O5 U3 O14 91.8(7) . . ?
 O5 U3 O15 94.7(8) . . ?
 O5 U3 O37 92.3(7) . . ?
 O5 U3 O43 90.8(7) . 2_665 ?
 O6 U3 O5 176.7(8) . . ?
 O6 U3 O13 91.8(7) . . ?
 O6 U3 O14 88.2(7) . . ?
 O6 U3 O15 87.6(7) . . ?
 O6 U3 O37 84.6(7) . . ?
 O6 U3 O43 87.6(7) . 2_665 ?
 O13 U3 O14 68.0(6) . . ?
 O13 U3 O15 67.5(6) . . ?
 O13 U3 O37 139.9(7) . . ?
 O13 U3 O43 143.6(7) . 2_665 ?
 O15 U3 O14 135.0(6) . . ?
 O15 U3 O37 151.6(7) . . ?
 O37 U3 O14 72.0(7) . . ?
 O43 U3 O14 148.3(7) 2_665 . ?
 O43 U3 O15 76.1(7) 2_665 . ?
 O43 U3 O37 76.3(8) 2_665 . ?
 O7 U4 O18 91.0(11) . . ?
 O7 U4 O19 89.3(10) . . ?
 O7 U4 O21 88.6(12) . . ?
 O7 U4 O22 89.7(12) . . ?
 O7 U4 O23 89.9(12) . . ?
 O7 U4 O24 88.3(10) . . ?
 O8 U4 O7 179.7(13) . . ?
 O8 U4 O18 88.7(10) . . ?
 O8 U4 O19 90.7(10) . . ?
 O8 U4 O21 91.1(12) . . ?
 O8 U4 O22 90.3(12) . . ?
 O8 U4 O23 90.4(11) . . ?
 O8 U4 O24 92.0(9) . . ?
 O18 U4 O19 52.8(6) . . ?
 O18 U4 O22 118.5(7) . . ?
 O18 U4 O23 170.8(7) . . ?
 O18 U4 O24 118.6(7) . . ?
 O21 U4 O18 66.3(8) . . ?
 O21 U4 O19 119.0(7) . . ?
 O21 U4 O22 52.2(8) . . ?
 O21 U4 O23 122.9(8) . . ?
 O21 U4 O24 174.3(9) . . ?
 O22 U4 O19 171.2(7) . . ?
 O22 U4 O24 123.0(8) . . ?
 O23 U4 O19 118.0(6) . . ?
 O23 U4 O22 70.7(7) . . ?
 O23 U4 O24 52.3(7) . . ?
 O24 U4 O19 65.7(6) . . ?
 O9 U5 O10 177.9(11) . . ?
 O9 U5 O27 92.6(8) . . ?
 O9 U5 O28 89.7(10) . . ?
 O9 U5 O29 94.2(9) . . ?
 O9 U5 O31 89.4(9) . . ?
 O9 U5 O32 91.2(9) . . ?
 O9 U5 O33 93.0(11) . . ?
 O10 U5 O27 87.7(9) . . ?
 O10 U5 O28 88.8(10) . . ?
 O10 U5 O29 87.8(9) . . ?
 O10 U5 O31 92.4(9) . . ?
 O10 U5 O32 88.3(9) . . ?
 O10 U5 O33 85.0(11) . . ?
 O27 U5 O29 64.4(6) . . ?
 O27 U5 O31 118.0(6) . . ?
 O27 U5 O33 120.5(6) . . ?
 O28 U5 O27 53.0(6) . . ?
 O28 U5 O29 117.5(6) . . ?
 O28 U5 O31 170.9(6) . . ?
 O28 U5 O32 121.4(7) . . ?
 O28 U5 O33 67.8(7) . . ?
 O31 U5 O29 53.6(6) . . ?
 O32 U5 O27 173.2(6) . . ?
 O32 U5 O29 120.9(6) . . ?
 O32 U5 O31 67.7(6) . . ?
 O32 U5 O33 53.6(7) . . ?
 O33 U5 O29 171.0(8) . . ?
 O33 U5 O31 121.3(7) . . ?
 O11 U6 O12 178.1(9) . . ?
 O11 U6 O35 88.9(8) . . ?
 O11 U6 O36 89.3(8) . . ?
 O11 U6 O38 90.6(7) . . ?
 O11 U6 O39 91.0(8) . . ?
 O11 U6 O41 92.1(8) . . ?
 O11 U6 O42 91.0(7) . . ?
 O12 U6 O35 90.5(8) . . ?
 O12 U6 O36 89.0(7) . . ?
 O12 U6 O38 88.2(7) . . ?
 O12 U6 O39 89.4(8) . . ?
 O12 U6 O41 89.8(7) . . ?
 O12 U6 O42 90.3(7) . . ?
 O35 U6 O36 53.8(5) . . ?
 O35 U6 O38 119.0(5) . . ?
 O35 U6 O39 172.0(6) . . ?
 O36 U6 O38 65.2(5) . . ?
 O36 U6 O39 118.3(5) . . ?
 O38 U6 O39 53.1(5) . . ?
 O41 U6 O35 117.5(6) . . ?
 O41 U6 O36 171.1(6) . . ?
 O41 U6 O38 123.5(6) . . ?
 O41 U6 O39 70.5(6) . . ?
 O41 U6 O42 52.7(6) . . ?
 O42 U6 O35 64.8(6) . . ?
 O42 U6 O36 118.5(6) . . ?
 O42 U6 O38 175.9(6) . . ?
 O42 U6 O39 123.2(6) . . ?
 U1 O13 U2 113.2(7) . . ?
 U3 O13 U1 114.9(7) . . ?
 U3 O13 U2 115.9(7) . . ?
 U2 O14 U3 103.2(7) . . ?
 U1 O15 U3 104.2(7) . . ?
 U2 O16 U1 104.1(7) . . ?
 C1 O17 U2 133.9(17) . . ?
 C1 O18 U4 97.1(16) . . ?
 C1 O19 U4 95.1(15) . . ?
 C2 O21 U4 97.2(18) . . ?
 C2 O22 U4 96.2(19) . . ?
 C3 O23 U4 99.2(18) . . ?
 C3 O24 U4 96.6(15) . . ?
 C3 O25 U1 132.9(19) . 4_656 ?
 C4 O26 U2 132.8(18) . . ?
 C4 O27 U5 95.6(14) . . ?
 C4 O28 U5 95.1(15) . . ?
 C5 O29 U5 94.4(14) . . ?
 C5 O30 U1 133.4(14) . 4_656 ?
 C5 O31 U5 93.9(14) . . ?
 C6 O32 U5 95.4(16) . . ?
 C6 O33 U5 97(2) . . ?
 C7 O35 U6 93.9(13) . . ?
 C7 O36 U6 95.6(14) . . ?
 C7 O37 U3 131.8(15) . . ?
 C8 O38 U6 96.4(12) . . ?
 C8 O39 U6 95.3(13) . . ?
 C9 O41 U6 95.8(14) . . ?
 C9 O42 U6 95.2(13) . . ?
 C9 O43 U3 134.9(15) . 2_665 ?
 O17 C1 O18 122(2) . . ?
 O17 C1 O19 123(2) . . ?
 O19 C1 O18 115(3) . . ?
 O20 C2 O21 125(3) . . ?
 O20 C2 O22 121(3) . . ?
 O21 C2 O22 114(3) . . ?
 O23 C3 O24 112(2) . . ?
 O25 C3 O23 123(3) . . ?
 O25 C3 O24 125(2) . . ?
 O26 C4 O28 119(2) . . ?
 O27 C4 O26 125(2) . . ?
 O27 C4 O28 116(2) . . ?
 O29 C5 O31 117(2) . . ?
 O30 C5 O29 124(2) . . ?
 O30 C5 O31 119(2) . . ?
 O33 C6 O32 113(3) . . ?
 O34 C6 O32 121(3) . . ?
 O34 C6 O33 124(3) . . ?
 O36 C7 O35 117(2) . . ?
 O36 C7 O37 122(2) . . ?
 O37 C7 O35 122(2) . . ?
 O38 C8 O39 115.2(19) . . ?
 O40 C8 O38 125(2) . . ?
 O40 C8 O39 120(2) . . ?
 O42 C9 O41 116.2(19) . . ?
 O43 C9 O41 121(2) . . ?
 O43 C9 O42 122(2) . . ?
 O45 C10 O44 124(3) . . ?
 O45 C10 O46 116(3) . . ?
 O46 C10 O44 119(3) . . ?

loop_
  _geom_torsion_atom_site_label_1
  _geom_torsion_atom_site_label_2
  _geom_torsion_atom_site_label_3
  _geom_torsion_atom_site_label_4
  _geom_torsion
  _geom_torsion_site_symmetry_1
  _geom_torsion_site_symmetry_2
  _geom_torsion_site_symmetry_3
  _geom_torsion_site_symmetry_4
  _geom_torsion_publ_flag
 U1 O25 C3 O23 -172(2) 4_656 . . . ?
 U1 O25 C3 O24 8(5) 4_656 . . . ?
 U1 O30 C5 O29 -10(4) 4_656 . . . ?
 U1 O30 C5 O31 167.8(17) 4_656 . . . ?
 U2 O17 C1 O18 169(2) . . . . ?
 U2 O17 C1 O19 -6(4) . . . . ?
 U2 O26 C4 O27 9(5) . . . . ?
 U2 O26 C4 O28 -178(2) . . . . ?
 U3 O37 C7 O35 -5(4) . . . . ?
 U3 O37 C7 O36 174.3(17) . . . . ?
 U3 O43 C9 O41 -172.1(18) 2_665 . . . ?
 U3 O43 C9 O42 8(4) 2_665 . . . ?
 U4 O18 C1 O17 -178(2) . . . . ?
 U4 O18 C1 O19 -3(3) . . . . ?
 U4 O19 C1 O17 178(3) . . . . ?
 U4 O19 C1 O18 3(3) . . . . ?
 U4 O21 C2 O20 -179.4(19) . . . . ?
 U4 O21 C2 O22 0.6(19) . . . . ?
 U4 O22 C2 O20 179.4(19) . . . . ?
 U4 O22 C2 O21 -0.6(19) . . . . ?
 U4 O23 C3 O24 -3(3) . . . . ?
 U4 O23 C3 O25 177(3) . . . . ?
 U4 O24 C3 O23 3(3) . . . . ?
 U4 O24 C3 O25 -177(3) . . . . ?
 U5 O27 C4 O26 175(3) . . . . ?
 U5 O27 C4 O28 2(3) . . . . ?
 U5 O28 C4 O26 -176(3) . . . . ?
 U5 O28 C4 O27 -2(3) . . . . ?
 U5 O29 C5 O30 -171(2) . . . . ?
 U5 O29 C5 O31 12(2) . . . . ?
 U5 O31 C5 O29 -12(2) . . . . ?
 U5 O31 C5 O30 170(2) . . . . ?
 U5 O32 C6 O33 10(4) . . . . ?
 U5 O32 C6 O34 -158(4) . . . . ?
 U5 O33 C6 O32 -10(4) . . . . ?
 U5 O33 C6 O34 157(4) . . . . ?
 U6 O35 C7 O36 -1(2) . . . . ?
 U6 O35 C7 O37 179(2) . . . . ?
 U6 O36 C7 O35 1(2) . . . . ?
 U6 O36 C7 O37 -179(2) . . . . ?
 U6 O38 C8 O39 0(2) . . . . ?
 U6 O38 C8 O40 179(2) . . . . ?
 U6 O39 C8 O38 0(2) . . . . ?
 U6 O39 C8 O40 -179(2) . . . . ?
 U6 O41 C9 O42 4(2) . . . . ?
 U6 O41 C9 O43 -175(2) . . . . ?
 U6 O42 C9 O41 -4(2) . . . . ?
 U6 O42 C9 O43 175(2) . . . . ?

_shelx_res_file
;
TITL mo_orc2_a.res in P-4n2
    mo_orc2.res
    created by SHELXL-2018/3 at 15:56:47 on 14-Apr-2022
REM Old TITL mo_ORC2 in P-4n2
REM SHELXT solution in P-4n2
REM R1 0.158, Rweak 0.039, Alpha 0.006, Orientation as input
REM Flack x = 0.485 ( 0.004 ) from Parsons' quotients
REM Formula found by SHELXT: C61 O91 Ca9 U12
CELL 0.71073 24.6098 24.6098 24.6246 90 90 90
ZERR 2 0.0002 0.0002 0.0004 0 0 0
LATT -1
SYMM -X,-Y,+Z
SYMM +Y,-X,-Z
SYMM -Y,+X,-Z
SYMM 0.5+X,0.5-Y,0.5+Z
SYMM 0.5-X,0.5+Y,0.5+Z
SYMM 0.5+Y,0.5+X,0.5-Z
SYMM 0.5-Y,0.5-X,0.5-Z
SFAC C Ca O U
UNIT 80 42 556 48
DFIX 1.23 C2 O22
ISOR 0.005 0.01 O47
ISOR 0.01 0.03 O71W
DFIX 1.3 0.05 O44 C10
EADP O44 C10 O46 O45
ISOR 0.01 0.016 O49W
ISOR 0.002 0.004 O65W
ISOR 0.01 0.014 O72W
ISOR 0.006 0.01 Ca2B
EADP Ca2A Ca2B
DFIX 1.23 C2 O21
DFIX 1.23 C2 O20
DFIX 1.7 U5 O9
FLAT 0.02 O20 O21 O22 C2
ISOR 0.002 0.004 O75W
ISOR 0.002 0.006 O56W
ISOR 0.02 0.04 O9
ISOR 0.01 0.02 O68W
ISOR 0.01 0.014 O73W
EADP C2 O22 O21 O20
EADP O50W Ca4
EADP O69W O70W
EADP O60W O74W

L.S. 20
PLAN  20
SIZE 0.052 0.023 0.021
TEMP 23(2)
CONF
CONN 3 $C
CONN 0 $Ca
CONN 0 $U
CONN 8 U6
CONN 7 U3
CONN 7 U1
FREE U1 O30
FREE U1 O25
CONN 7 U2
CONN 8 U5
CONN 8 U4
list 4
MORE -1
fmap 2 53
acta
TWIN 0 1 0 -1 0 0 0 0 1 2
OMIT -4 55
OMIT 1 2 0
REM <olex2.extras>
REM <HklSrc "%.\\mo_ORC2.hkl">
REM </olex2.extras>

WGHT    0.054100  319.719635
BASF   0.48568
FVAR       0.06499
U1    4    0.649634    0.295838    0.379507    11.00000    0.02436    0.02206 =
         0.03087    0.00436    0.00014   -0.00199
U2    4    0.739765    0.419379    0.375835    11.00000    0.02323    0.02138 =
         0.03704   -0.00419   -0.00031   -0.00288
U3    4    0.631665    0.398416    0.267164    11.00000    0.02506    0.02684 =
         0.02719    0.00457   -0.00101    0.00190
U4    4    0.869356    0.474965    0.577378    11.00000    0.02970    0.03804 =
         0.05792   -0.00359   -0.01123    0.01269
U5    4    0.833840    0.644267    0.411114    11.00000    0.04824    0.02685 =
         0.04611   -0.00858    0.01811   -0.01416
U6    4    0.575002    0.595125    0.135005    11.00000    0.02292    0.02994 =
         0.03207    0.00826    0.00159   -0.00236
CA1   2    0.740182    0.539420    0.496895    11.00000    0.02097    0.02373 =
         0.04509    0.00155    0.00123   -0.00015
CA2A  2    0.500000    0.500000    0.439375    10.09750    0.04402    0.04816 =
         0.05791    0.00000    0.00000    0.00660
CA2B  2    0.500000    0.500000    0.404984    10.15250    0.04402    0.04816 =
         0.05791    0.00000    0.00000    0.00660
CA3   2    0.500000    0.500000    0.248056    10.50000    0.02728    0.02747 =
         0.02909    0.00000    0.00000   -0.00075
CA4   2    0.928645    0.551454    0.706412    10.50000    0.04733    0.16090 =
         0.03913    0.00107   -0.00167    0.00360
CA5   2    0.943061    0.345806    0.514468    11.00000    0.04710    0.04704 =
         0.13609   -0.02700   -0.02732    0.02416
CA6   2    0.711776    0.540129    0.062504    11.00000    0.02503    0.02921 =
         0.05314    0.01162    0.00058   -0.00002
CA7   2    0.720681    0.674970   -0.051685    11.00000    0.02862    0.03310 =
         0.03939    0.00636   -0.00047   -0.00353
O1    3    0.599093    0.313495    0.429219    11.00000    0.03349    0.04271 =
         0.03589    0.00101    0.01281    0.00553
O2    3    0.699750    0.273135    0.331823    11.00000    0.03374    0.02368 =
         0.04639    0.00566    0.00547   -0.00281
O3    3    0.708005    0.462349    0.424772    11.00000    0.02614    0.03198 =
         0.03584   -0.01008   -0.00602   -0.00229
O4    3    0.775474    0.378160    0.329204    11.00000    0.03827    0.03093 =
         0.05384   -0.01099    0.01364   -0.01208
O5    3    0.578157    0.441897    0.291104    11.00000    0.04106    0.03902 =
         0.02844   -0.00085    0.00019    0.01356
O6    3    0.684693    0.357164    0.239752    11.00000    0.04138    0.03833 =
         0.03290    0.00770   -0.00074    0.00250
O7    3    0.824610    0.433716    0.613292    11.00000    0.06080    0.09322 =
         0.08317   -0.00806   -0.01395    0.01593
O8    3    0.914163    0.515756    0.541422    11.00000    0.04723    0.04764 =
         0.10472   -0.00707   -0.00149    0.00860
O9    3    0.786212    0.673050    0.370857    11.00000    0.10447    0.03572 =
         0.06848   -0.01848    0.02074   -0.02231
O10   3    0.882986    0.614955    0.449361    11.00000    0.05562    0.03731 =
         0.09977   -0.01913    0.03178   -0.00209
O11   3    0.610545    0.633196    0.183954    11.00000    0.04428    0.04800 =
         0.04824   -0.00264    0.01367   -0.00702
O12   3    0.541337    0.555792    0.085503    11.00000    0.02781    0.02985 =
         0.06323    0.00486   -0.01043   -0.00263
O13   3    0.659026    0.382269    0.351978    11.00000    0.03276    0.03084 =
         0.03671    0.00807   -0.01215   -0.01059
O14   3    0.701347    0.462758    0.296727    11.00000    0.03088    0.03685 =
         0.05743   -0.00577   -0.00559   -0.00680
O15   3    0.592977    0.317012    0.303946    11.00000    0.04356    0.04111 =
         0.03383    0.00834   -0.00027   -0.01364
O16   3    0.722881    0.340206    0.427203    11.00000    0.02813    0.02805 =
         0.05849   -0.00014   -0.01661    0.00288
O17   3    0.817810    0.407999    0.433170    11.00000    0.03906    0.05348 =
         0.06766   -0.02523   -0.01707    0.01512
O18   3    0.872981    0.410127    0.504180    11.00000    0.03995    0.05684 =
         0.09130   -0.03766   -0.02182    0.02997
O19   3    0.808576    0.469795    0.498373    11.00000    0.03305    0.04408 =
         0.05506   -0.01505   -0.01488    0.01389
PART 2
O20   3    0.996745    0.403536    0.657558    11.00000    0.09080    0.12260 =
         0.09856   -0.03466   -0.04207    0.06670
O21   3    0.938108    0.406415    0.588894    11.00000    0.09080    0.12260 =
         0.09856   -0.03466   -0.04207    0.06670
O22   3    0.934725    0.466815    0.650521    11.00000    0.09080    0.12260 =
         0.09856   -0.03466   -0.04207    0.06670
PART 0
O23   3    0.854682    0.547027    0.641956    11.00000    0.05451    0.07513 =
         0.07780   -0.02974   -0.03020    0.03772
O24   3    0.798923    0.544728    0.575482    11.00000    0.04310    0.05559 =
         0.05039    0.00905   -0.00391    0.02127
O25   3    0.788729    0.605669    0.641355    11.00000    0.02915    0.05114 =
         0.05664   -0.00671   -0.00766    0.01541
O26   3    0.800240    0.492161    0.351353    11.00000    0.07865    0.05063 =
         0.07715   -0.03521    0.02924   -0.03089
O27   3    0.786379    0.557290    0.412623    11.00000    0.04191    0.03138 =
         0.04494   -0.00521    0.01572   -0.01209
O28   3    0.843162    0.570887    0.346759    11.00000    0.08707    0.04281 =
         0.06799   -0.02519    0.04039   -0.03797
O29   3    0.771321    0.630592    0.487789    11.00000    0.04880    0.02691 =
         0.05366    0.00015    0.01223   -0.00797
O30   3    0.767997    0.688532    0.557865    11.00000    0.05046    0.02701 =
         0.03377   -0.01096    0.00991   -0.01827
O31   3    0.812253    0.710401    0.481988    11.00000    0.05764    0.03282 =
         0.05620   -0.01034    0.02448   -0.02301
O32   3    0.890210    0.724792    0.405541    11.00000    0.06038    0.03625 =
         0.06544   -0.00951    0.02671   -0.01880
O33   3    0.906661    0.660807    0.345729    11.00000    0.09479    0.05810 =
         0.07920   -0.02822    0.05030   -0.03142
O34   3    0.970940    0.724125    0.360080    11.00000    0.07907    0.05064 =
         0.12680   -0.00656    0.06328   -0.03128
O35   3    0.581058    0.516455    0.194482    11.00000    0.03141    0.03960 =
         0.05756    0.02237    0.01530    0.00827
O36   3    0.647737    0.528158    0.136144    11.00000    0.03626    0.03819 =
         0.04130    0.01759    0.00948   -0.00192
O37   3    0.651749    0.458174    0.191751    11.00000    0.04776    0.05997 =
         0.03479    0.02510    0.01955    0.01529
O38   3    0.647160    0.610987    0.068853    11.00000    0.02518    0.03680 =
         0.03861    0.00554    0.00544    0.00464
O39   3    0.580975    0.670122    0.069857    11.00000    0.03045    0.04337 =
         0.04855    0.02277    0.00503    0.01103
O40   3    0.648365    0.681869    0.012258    11.00000    0.04114    0.03983 =
         0.05431    0.02190    0.02089   -0.00078
O41   3    0.495512    0.652082    0.143210    11.00000    0.03595    0.04442 =
         0.05324    0.00987    0.01239    0.00773
O42   3    0.498974    0.583211    0.196773    11.00000    0.02162    0.04169 =
         0.04989    0.01098    0.00811   -0.00580
O43   3    0.425388    0.634633    0.195797    11.00000    0.04320    0.05675 =
         0.04136    0.01144    0.00841    0.02097

O44   3    0.825484    0.574404   -0.070095    11.00000    0.06793    0.05842 =
         0.08708    0.01481    0.01301    0.00834
O45   3    0.788811    0.515837    0.001743    11.00000    0.06793    0.05842 =
         0.08708    0.01481    0.01301    0.00834
O46   3    0.740351    0.586554   -0.023682    11.00000    0.06793    0.05842 =
         0.08708    0.01481    0.01301    0.00834
O47   3    0.844851    0.536185    0.247646    10.50000    0.03632    0.05315 =
         0.02103   -0.00706    0.00986   -0.00751
O48W  3    0.940535    0.280717    0.594374    10.75000    0.17205    0.06100 =
         0.11568   -0.02247    0.06345   -0.00361
O49W  3    1.000000    0.500000    0.750000    10.25000    0.09927    0.09927 =
         0.10762    0.00000    0.00000    0.00416
O50W  3    0.884707    0.500706    0.741662    10.50000    0.04733    0.16090 =
         0.03913    0.00107   -0.00167    0.00360
O51W  3    0.685663    0.476708    0.549410    11.00000    0.04235    0.04916 =
         0.04826   -0.00569    0.01061   -0.01916
O52W  3    0.662746    0.578564    0.452808    11.00000    0.07477    0.05452 =
         0.03576    0.00207   -0.00458    0.02345
O53W  3    0.542277    0.567329    0.467230    11.00000    0.02790    0.04198 =
         0.05045    0.00314   -0.00220    0.00627
O54W  3    0.578075    0.448724    0.413347    10.85000    0.07275    0.11089 =
         0.05553   -0.00798    0.01859    0.03568
O55W  3    0.539624    0.553475    0.322646    11.00000    0.05211    0.04448 =
         0.07190   -0.02735   -0.01012    0.00453
O56W  3    0.716029    0.441088    0.082336    10.50000    0.04011    0.03478 =
         0.05370    0.00398   -0.00161    0.00445
O57W  3    0.644909    0.506286    0.001625    11.00000    0.04774    0.04170 =
         0.05864   -0.01122   -0.00543   -0.00719
O58W  3    0.693999    0.764845   -0.079123    11.00000    0.05793    0.03952 =
         0.14188    0.02711    0.02986   -0.00465
O59W  3    0.750780    0.666491   -0.144070    11.00000    0.14866    0.13380 =
         0.04359    0.00560   -0.00742   -0.09568
O60W  3    0.590282    0.231355    0.223533    10.50000    0.12809    0.07598 =
         0.04601   -0.00668    0.02546   -0.02333
O61W  3    0.644771    0.638027   -0.099570    11.00000    0.04014    0.06332 =
         0.05163   -0.01864   -0.00323   -0.00940
O62W  3    0.571602    0.433072    0.052950    11.00000    0.02794    0.03350 =
         0.07502   -0.00118    0.00573   -0.01095
O63W  3    0.787658    0.388883    0.174544    10.75000    0.07408    0.07299 =
         0.05432    0.01430    0.04762    0.03683
O64W  3    0.784190    0.284190    0.250000    10.50000    0.05199    0.05199 =
         0.04590   -0.01498    0.01498    0.00955
O65W  3    0.754437    0.484788    0.218627    11.00000    0.04262    0.03995 =
         0.04285    0.01004    0.00963   -0.00310
O66W  3    0.733025    0.589720    0.247053    10.65000    0.10004    0.09012 =
         0.08581    0.01400    0.02053    0.00360
O67W  3    0.658315    0.570114    0.329386    11.00000    0.02457    0.08883 =
         0.03736   -0.04303   -0.01470    0.02497
O68W  3    0.675760    0.476009    0.671214    11.00000    0.09451    0.06938 =
         0.07628   -0.05841    0.04655   -0.05882
O69W  3    0.666737    0.705438    0.234360    10.50000    0.03900    0.11600 =
         0.05441    0.01729   -0.00068   -0.00245
O70W  3    0.728084    0.751610    0.316108    10.50000    0.03900    0.11600 =
         0.05441    0.01729   -0.00068   -0.00245
O71W  3    0.898844    0.601156    0.250000    10.50000    0.14035    0.14035 =
         0.02257   -0.00663   -0.00663   -0.04133
O72W  3    1.000000    0.500000    0.345002    10.25000    0.10585    0.10352 =
         0.09208    0.00000    0.00000    0.01638
O73W  3    0.893733    0.429341    0.304910    10.25000    0.05956    0.07174 =
         0.07238   -0.01597    0.00683    0.00989
O74W  3    0.608073    0.841878    0.209334    10.50000    0.12809    0.07598 =
         0.04601   -0.00668    0.02546   -0.02333
O75W  3    0.706418    0.351262    0.549327    11.00000    0.02847    0.01929 =
         0.02071   -0.00231    0.00613   -0.00561
O76W  3    0.861500    0.294861    0.518478    10.75000    0.10543    0.06847 =
         0.27608    0.01865   -0.07875   -0.03566
O77W  3    0.926382    0.342399    0.417916    10.75000    0.14788    0.14574 =
         0.07515   -0.00921   -0.02277    0.01315
O78W  3    1.002320    0.419090    0.486557    10.75000    0.05434    0.04362 =
         0.13553   -0.00810   -0.00422   -0.01282
C1    1    0.833134    0.429632    0.476285    11.00000    0.03282    0.03081 =
         0.05141    0.01034   -0.00713    0.00527
PART 2
C2    1    0.957843    0.424341    0.632601    11.00000    0.09080    0.12260 =
         0.09856   -0.03466   -0.04207    0.06670
PART 0
C3    1    0.812484    0.568321    0.621185    11.00000    0.04733    0.06673 =
         0.02827    0.00274   -0.00152    0.02419
C4    1    0.807298    0.539536    0.370042    11.00000    0.03922    0.03836 =
         0.05552   -0.01858    0.01898   -0.02709
C5    1    0.783370    0.675588    0.510807    11.00000    0.01127    0.02808 =
         0.05335   -0.00265    0.00734    0.00083
C6    1    0.923501    0.705093    0.366747    11.00000    0.10319    0.04102 =
         0.07653   -0.02701    0.02480   -0.03602
C7    1    0.627985    0.499956    0.174003    11.00000    0.02939    0.02667 =
         0.02357   -0.00107   -0.00925   -0.01039
C8    1    0.627003    0.654496    0.048617    11.00000    0.03815    0.01777 =
         0.02865   -0.00846    0.02328   -0.00142
C9    1    0.472320    0.623463    0.179127    11.00000    0.02446    0.03276 =
         0.01376   -0.00005    0.00607    0.00880

C10   1    0.783589    0.556871   -0.030460    11.00000    0.06793    0.05842 =
         0.08708    0.01481    0.01301    0.00834
HKLF 4


REM  mo_orc2_a.res in P-4n2
REM wR2 = 0.1377, GooF = S = 1.090, Restrained GooF = 1.090 for all data
REM R1 = 0.0603 for 14963 Fo > 4sig(Fo) and 0.0731 for all 17137 data
REM 832 parameters refined using 72 restraints

END

WGHT      0.0539    320.0469

REM Highest difference peak  2.872,  deepest hole -1.317,  1-sigma level  0.266
Q1    1   0.8243  0.6474  0.3788  11.00000  0.05    2.87
Q2    1   0.7393  0.4198  0.3407  11.00000  0.05    2.50
Q3    1   0.6509  0.2959  0.4172  11.00000  0.05    2.49
Q4    1   0.6340  0.3994  0.3000  11.00000  0.05    2.28
Q5    1   0.7400  0.4205  0.4161  11.00000  0.05    2.18
Q6    1   0.6524  0.2979  0.3406  11.00000  0.05    2.12
Q7    1   0.8400  0.3616  0.2394  11.00000  0.05    2.09
Q8    1   0.5776  0.5972  0.0998  11.00000  0.05    1.98
Q9    1   0.5771  0.5976  0.1740  11.00000  0.05    1.90
Q10   1   0.7968  0.7961  0.3566  11.00000  0.05    1.85
Q11   1   0.8706  0.4778  0.6177  11.00000  0.05    1.73
Q12   1   0.7220  0.4401  0.0559  11.00000  0.05    1.71
Q13   1   0.8746  0.4795  0.5391  11.00000  0.05    1.68
Q14   1   0.7855  0.4587  0.2204  11.00000  0.05    1.62
Q15   1   0.6347  0.3982  0.2294  11.00000  0.05    1.61
Q16   1   0.9296  0.4989  0.4137  11.00000  0.05    1.45
Q17   1   0.6958  0.3613  0.5275  11.00000  0.05    1.34
Q18   1   0.6264  0.2844  0.3803  11.00000  0.05    1.32
Q19   1   0.6657  0.6964  0.3210  11.00000  0.05    1.28
Q20   1   0.6739  0.2845  0.3828  11.00000  0.05    1.28
;
_shelx_res_checksum                28828
_shelx_hkl_file
;
   0   0   3    0.22    1.50
   0   0   3    1.84    2.07
   0   0  -3    4.42    1.60
   0   0   4 9837.55   37.33
   0   0  -4 9999.00   30.29
   0   0   5    3.34    3.63
   0   0  -5    1.64    2.72
   0   0   6 6218.25   36.21
   0   0  -6 6452.49   29.79
   0   0   7    2.88    5.00
   0   0  -8 4716.01   29.45
   0   0   8 4835.59   36.96
   0   0   9    0.15    6.17
   0   0  -9    6.01    3.49
   0   0 -10  153.96    6.93
   0   0  10  127.86    9.38
   0   0 -10  115.87    5.07
   0   0  11    3.00    7.11
   0   0 -11    4.84    4.03
   0   0 -12  115.39    7.94
   0   0  12  109.26   10.24
   0   0 -12   79.94    5.39
   0   0  13    2.93    8.38
   0   0 -13    3.70    4.69
   0   0 -14 2100.84   26.60
   0   0  14 2105.30   33.42
   0   0 -14 1838.76   17.45
   0   0  15   14.51   10.13
   0   0 -15    6.98    5.13
   0   0 -16 3159.97   35.20
   0   0  16 3238.68   44.23
   0   0 -16 3278.25   23.50
   0   0  17    0.84   11.06
   0   0 -17    8.32    5.37
   0   0  18  842.92   25.94
   0   0 -18  842.95   21.22
   0   0 -18  653.69   11.37
   0   0  19    7.08   12.53
   0   0 -19    4.25    5.50
   0   0 -20 2008.58   32.46
   0   0  20 2089.39   41.39
   0   0 -21   -4.70   10.36
   0   0  21   16.50   14.07
   0   0 -22  837.39   23.63
   0   0  22  681.78   27.49
   0   0 -23   89.67   12.49
   0   0  23    7.39   15.41
   0   0 -24  610.72   21.60
   0   0  24  825.54   31.06
   0   0  25   15.85   18.21
   0   0  26   92.00   19.58
   0   0  27   -5.28   18.03
   0   0  28  847.65   35.87
   0   0  29   -8.10   20.20
   0   0  30   33.55   21.37
   0   0  31   32.19   22.92
   0   0  32    2.96   22.11
   0   0  33  -30.56   23.94
   0   0  34  115.42   27.89
   0   0  35  297.92   30.82
   0   0  37  624.30   36.29
   0   0  38   27.04   27.61
   0   0  39  -23.23   30.22
   0   0  40  -15.19   31.17
   0  -1  40    4.50   30.39
   0   1  40   21.14   32.10
   0  -1  39  215.07   32.60
   0   1  39   51.83   30.19
   0   1  38   67.04   30.82
   0  -1  38  136.70   23.14
   0   1  37  129.05   31.02
   0  -1  37  518.90   30.37
   0  -1  36   69.56   27.76
   0   1  36  350.31   32.24
   0  -1  35  -26.53   26.87
   0   1  34  346.25   25.60
   0  -1  34  -20.71   25.55
   0  -1  33   40.82   25.19
   0   1  33  100.36   26.05
   0   1  32  -23.56   22.09
   0   1  31   68.80   23.18
   0  -1  31   61.64   23.02
   0  -1  30  -24.15   22.45
   0   1  30    6.66   21.05
   0  -1  29  195.70   25.63
   0   1  29  197.80   24.63
   0  -1  28  -12.01   19.44
   0   1  28   14.20   19.20
   0  -1  27   20.94   18.51
   0   1  27   -5.55   17.72
   0  -1  26   -6.57   18.47
   0   1  26   14.37   18.02
   0   1  25  770.81   31.12
   0  -1  25  855.21   33.22
   0  -1  24   11.17   16.91
   0   1  24    3.07   15.75
   0   1  23  126.44   17.81
   0  -1  23  123.11   19.12
  -1   0 -22   11.17    8.81
   0  -1  22   -2.09   15.13
   0   1  22   -2.08   14.56
  -1   0 -21  205.37   12.09
   1   0 -21  156.59   11.46
   0   1  21  198.80   17.50
   0  -1  21  197.76   18.56
   1   0 -20    0.93    6.25
   0   1  20   10.44   13.08
   0  -1  20    3.40   13.40
   1   0 -19   81.31   10.75
  -1   0 -19   98.87   12.19
   1   0 -19   35.47    7.01
  -1   0 -19   30.13    4.11
   0  -1  19   36.40   13.31
   0   1  19   44.55   13.01
  -1   0 -18   14.15    9.89
   1   0 -18   24.79   10.14
   1   0 -18   -3.43    6.54
  -1   0 -18    2.60    4.50
   0  -1  18    4.43   12.26
   0   1  18   10.54   12.25
  -1   0 -17 1224.71   23.65
   1   0 -17 1194.09   23.43
  -1   0 -17 1218.28   13.29
   1   0 -17 1159.51   16.39
   0  -1  17 1053.29   28.39
   0   1  17 1159.73   28.19
  -1   0 -16   -2.57    4.76
   1   0 -16   -1.62    5.90
   0   1  16    1.12    9.86
   0  -1  16   -4.93   11.31
  -1   0 -15 1192.86   13.25
   1   0 -15 1201.77   16.26
  -1   0 -15 1219.54   21.93
   1   0 -15 1207.21   21.17
   0  -1  15 1098.43   26.65
   0   1  15 1150.82   26.06
  -1   0 -14    4.48    7.01
   1   0 -14    1.45    6.98
  -1   0 -14   -4.29    4.52
   1   0 -14    6.43    5.53
   0   1  14    6.30    8.87
   0  -1  14   -3.47    9.45
   0  -1  13  149.78   12.26
   0   1  13  142.17   11.25
   1   0 -13  153.29    7.30
  -1   0 -13  164.99    5.99
   1   0 -13  142.14    9.11
  -1   0 -13  159.42    9.73
   0   1  12   -9.06    7.63
   0  -1  12    3.48    7.89
   1   0 -12   -7.30    5.24
  -1   0 -12   -9.93    5.39
   1   0 -12    3.26    4.83
   0   1  11  127.00    9.41
   1   0 -11  156.81    6.67
   1   0 -11  110.45    6.47
  -1   0 -11  113.35    6.67
   0  -1  11  119.31   10.07
   0  -1  10    3.96    7.25
   0   1  10   -0.94    6.17
   1   0 -10   -6.82    4.79
  -1   0 -10   -4.86    4.51
   1   0 -10    0.69    4.14
   0   1   9 1202.44   19.62
   1   0  -9 1412.60   14.37
   1   0  -9 1239.63   16.17
  -1   0  -9 1256.51   16.97
   0  -1   9 1191.48   21.06
   0   1   8    4.34    5.38
   1   0  -8    0.45    3.73
   1   0  -8    7.28    3.92
  -1   0  -8   18.24    4.63
   0  -1   8    4.06    5.77
   0   1   7  992.65   15.69
   1   0  -7 1150.60   11.91
  -1   0  -7 1008.86   13.54
   1   0  -7 1007.04   12.63
   0  -1   7  976.31   16.63
   0   1   6    3.02    4.22
   1   0  -6    1.94    3.13
  -1   0  -6    7.31    3.00
   1   0  -6    1.96    2.88
   0  -1   6    1.14    4.43
   0   1   5  328.40    7.97
   1   0  -5  332.36    6.14
  -1   0  -5  313.63    6.80
   1   0  -5  309.34    6.03
   0  -1   5  340.02    8.55
   0  -1   4   -0.09    2.86
   1   0  -4    0.26    2.27
   0   1   4    4.37    2.77
   1   0  -4   -0.55    2.30
   1   0  -4   -1.17    1.83
   0  -1   3   81.11    3.69
   1   0  -3   81.20    2.97
   1   0  -3   62.01    2.21
   0  -1   3   82.02    2.97
   0   1   3   80.18    3.32
   0  -1   2   -0.92    1.27
   1   0  -2   -1.08    1.06
   0  -1   2    0.79    0.90
   1   0   2    3.25    1.08
   1   0   2   -1.74    1.37
   0   1  -2    0.62    1.72
  -1   0   2    0.07    1.08
   0   1  -3   81.31    2.94
   1   0   3   76.03    3.68
   1   0   3   75.29    3.06
  -1   0   4    4.63    2.51
   0   1  -4   -0.46    2.18
   1   0   4    0.45    3.07
   1   0   4   -3.19    2.43
  -1   0   5  325.80    7.56
   0   1  -5  335.87    6.64
   1   0   5  324.37    8.84
   1   0   5  321.62    7.00
   0  -1  -5  315.09    6.63
  -1   0   6    3.21    4.13
   0   1  -6    5.83    3.50
   1   0   6    0.25    4.39
   0  -1  -6    4.45    3.41
  -1   0   7  965.26   15.37
   0   1  -7 1042.97   13.26
   1   0   7 1005.73   16.70
   0  -1  -7  983.60   13.28
  -1   0   8    8.30    5.17
   0   1  -8    1.36    3.95
   1   0   8    4.59    5.80
   0  -1  -8    5.61    4.34
  -1   0   9 1218.09   20.18
   0  -1  -9 1187.57   16.49
   0   1  -9 1247.69   16.63
   1   0   9 1157.36   20.66
   0  -1 -10   -0.83    4.28
   1   0  10    2.17    6.80
  -1   0  10    0.21    6.32
   0   1 -10    1.86    2.95
   0  -1 -11  121.52    7.67
   0   1 -11  133.87    8.04
  -1   0  11  123.26    9.58
   1   0  11  142.03   10.26
   0   1 -11  151.23    4.70
   0  -1 -12   15.89    4.95
   0   1 -12    8.27    6.22
  -1   0  12   -4.69    7.49
   1   0  12    3.37    7.59
   0   1 -12   -2.70    3.41
   0  -1 -13  113.19    8.19
   0   1 -13  140.92    9.33
   0  -1 -13  154.79    7.28
   1   0  13  161.46   11.70
  -1   0  13  151.31   11.51
   0   1 -13  137.72    5.14
   0   1 -14   10.58    7.49
   0  -1 -14   19.55    6.85
   0  -1 -14   -3.33    5.49
  -1   0  14   -5.24    8.72
   1   0  14    0.69    9.07
   0   1 -14   -1.34    3.85
   0  -1 -15 1166.49   21.02
   0   1 -15 1185.54   21.34
   0   1 -15 1108.30   10.99
  -1   0  15 1085.46   25.81
   1   0  15 1106.48   26.03
   0  -1 -15 1117.86   16.37
   0   1 -16    4.10    3.60
   1   0  16   -6.29   10.22
  -1   0  16   -2.34   10.61
   0  -1 -16    0.72    6.25
   0   1 -17 1094.22   22.45
   0  -1 -17 1176.84   23.80
   1   0  17 1119.16   28.69
  -1   0  17 1072.63   27.47
   0  -1 -17 1208.54   17.62
   0  -1 -18    8.54    9.51
   0   1 -18   -3.08    7.93
   1   0  18   -6.34   12.35
  -1   0  18   11.07   11.76
   0  -1 -18    4.03    6.98
   0  -1 -19   41.33    9.81
  -1   0  19   44.71   13.05
   1   0  19   34.71   13.19
   0  -1 -19   32.52    7.48
   0  -1 -20   -1.24    6.91
   0   1 -20  -10.01    8.95
  -1   0  20    5.13   12.72
   1   0  20  -10.55   13.28
   0  -1 -21  254.87   16.19
   0   1 -21  160.11   12.61
   1   0  21  208.29   18.37
  -1   0  21  249.08   19.41
   0  -1 -22  149.06   14.06
   0   1 -22  170.75   14.20
  -1   0  22    2.41   14.72
   1   0  22   -6.24   14.50
   1   0  23  115.74   18.03
  -1   0  23  133.37   18.32
   1   0  24   -1.91   16.11
  -1   0  24  -11.09   15.97
   1   0  25  824.89   32.36
  -1   0  25  833.35   32.19
  -1   0  26   18.40   18.45
   1   0  26    7.11   17.92
   1   0  27   12.80   18.63
  -1   0  27    6.56   17.80
   1   0  28  -24.91   19.87
  -1   0  28   14.68   19.84
  -1   0  29  223.72   25.87
   1   0  29  262.77   26.60
   1   0  30   17.68   22.18
  -1   0  30    3.50   20.64
   1   0  31   58.19   22.44
  -1   0  31   60.92   22.99
   1   0  32   28.56   23.44
  -1   0  32  -29.45   22.85
  -1   0  33   73.78   25.64
   1   0  33   73.83   25.00
   1   0  34  100.21   26.98
  -1   0  34   -0.30   25.28
   1   0  35  184.88   20.01
  -1   0  35    7.56   25.21
   1   0  36  333.47   27.59
  -1   0  36  425.41   31.72
   1   0  37  190.67   31.00
  -1   0  38  481.42   37.10
   1   0  38  -31.70   29.21
   1   0  39   37.59   31.14
  -1   0  39    0.75   29.71
  -1   0  40   12.63   29.74
   1   0  40   20.82   32.06
   1  -1   2 2370.51   15.21
   1  -1   2 2417.70   12.26
   1   1  -3  195.30    3.43
   1  -1   3  175.62    5.36
   1   1   3  191.70    4.96
   1  -1   3  188.69    4.33
   1   1  -3  190.55    3.79
  -1  -1   3  181.01    4.33
   1   1  -4    2.39    1.79
   1  -1  -4    6.64    2.58
   1  -1   4    7.95    3.55
   1   1  -4   18.14    2.40
   1  -1   4    9.48    2.62
  -1  -1  -4    4.42    2.34
  -1  -1   4    8.38    2.75
  -1   1   4    9.39    2.50
   1   1   4    7.33    3.00
   1   1  -5  207.60    4.77
  -1  -1   5  228.35    6.84
   1  -1   5  226.50    8.09
  -1   1  -5  228.94    5.95
   1  -1   5  252.52    6.44
   1   1  -5  232.52    5.45
   1  -1  -5  234.97    5.58
  -1  -1  -5  231.25    6.37
   1   1   5  216.96    7.10
  -1   1   5  220.19    6.28
   1   1  -6  722.01    8.31
   1   1  -6  680.88    9.06
   1  -1   6  580.58   12.78
  -1  -1   6  603.92   11.41
   1   1  -6  616.18    9.19
  -1   1  -6  633.67   10.10
   1  -1  -6  600.08    9.38
  -1  -1  -6  600.56   10.24
   1   1   6  581.35   11.78
  -1   1   6  576.39   10.93
   1   1   7  713.35   13.96
  -1   1   7  659.76   12.84
  -1  -1   7  683.35   13.35
   1  -1   7  679.88   14.71
   1   1  -7  866.64    9.42
  -1  -1  -7  753.83   12.15
   1  -1  -7  728.92   11.13
   1   1  -7  753.16   11.06
  -1   1  -7  722.36   11.64
   1   1   8  735.98   15.34
  -1   1   8  731.93   14.40
   1  -1   8  736.56   16.24
  -1  -1   8  679.80   14.52
   1   1  -8  775.24    9.34
   1  -1  -8  685.60   11.78
  -1  -1  -8  735.56   12.80
  -1   1  -8  739.82   12.41
   1   1  -8  766.15   12.05
   1   1  -9 1383.71   12.79
   1   1   9 1270.99   20.55
  -1   1   9 1223.28   19.58
   1  -1   9 1210.54   21.64
   1   1  -9 1304.84   16.43
  -1  -1  -9 1228.85   16.92
   1  -1  -9 1225.15   16.17
  -1   1  -9 1273.93   17.13
  -1  -1   9 1250.29   20.70
   1   1 -10  655.54    9.50
  -1  -1  10  629.75   16.14
  -1   1  10  624.63   15.47
   1  -1  10  642.87   17.30
   1   1  10  668.00   16.33
   1  -1 -10  676.34   12.83
   1   1 -10  653.57   12.86
  -1  -1 -10  613.94   12.88
  -1   1 -10  632.07   13.06
   1  -1 -10  657.48   11.64
   1   1 -11  387.97    8.01
  -1  -1  11  396.54   14.38
   1  -1  11  386.31   14.76
   1   1  11  381.77   13.85
  -1   1  11  391.27   13.49
  -1  -1 -11  398.45   11.04
  -1   1 -11  445.23   12.05
   1   1 -11  413.33   11.12
   1  -1 -11  434.78   11.23
   1  -1 -11  404.11   10.06
   1   1 -12 1662.12   15.58
  -1  -1  12 1716.99   28.47
   1   1  12 1705.69   27.60
   1  -1  12 1763.65   29.38
  -1   1  12 1754.79   27.19
  -1  -1 -12 1808.41   23.62
   1  -1 -12 1869.15   22.97
   1   1 -12 1774.44   22.17
  -1   1 -12 1851.29   23.31
   1  -1 -12 1681.03   19.25
   1   1 -13  934.83   12.32
  -1  -1  13  967.46   23.15
  -1   1 -13  969.02   18.35
  -1  -1 -13  989.27   18.88
   1   1 -13 1012.61   17.90
   1  -1 -13  916.37   17.37
   1   1  13  964.63   22.41
   1  -1  13 1019.25   24.09
  -1   1  13  960.76   21.60
   1  -1 -13  909.90   15.25
  -1   1  14  100.78   10.63
  -1  -1  14   95.81   11.35
   1  -1  14   95.04   11.82
   1   1  14  109.99   11.59
   1  -1 -14  122.27    9.16
  -1   1 -14  105.30    9.14
  -1  -1 -14  104.69    8.69
   1   1 -14   96.57    8.53
   1  -1 -14   60.18    6.99
   1   1 -14   53.49    5.38
  -1   1  15 1636.39   29.81
   1   1  15 1726.69   31.26
   1  -1  15 1631.76   32.09
  -1  -1  15 1659.05   31.71
  -1   1 -15 1725.62   25.66
   1   1 -15 1685.02   24.98
  -1  -1 -15 1780.52   25.95
   1  -1 -15 1773.51   25.31
   1  -1 -15 1697.70   20.94
   1   1 -15 1584.73   15.91
   1   1  16  517.72   19.66
   1  -1  16  495.87   20.07
  -1   1  16  503.97   18.98
  -1  -1  16  519.82   20.15
   1   1 -16  464.71    9.34
   1  -1 -16  510.71   15.84
   1   1 -16  535.49   15.14
  -1   1 -16  451.89   15.20
  -1  -1 -16  517.82   16.35
   1  -1 -16  494.79   12.93
  -1  -1 -16  486.31   11.22
   1   1 -17   10.16    5.23
   1  -1 -17    1.81    7.26
  -1  -1 -17    8.48    6.33
  -1   1 -17   -5.66    8.22
   1  -1 -17   19.66    9.47
   1   1  17    2.14   11.35
   1  -1  17   -4.61   11.15
  -1  -1  17    7.95   11.65
  -1   1  17   -8.24   10.97
   1   1  18    5.34   11.39
  -1  -1  18   16.97   12.72
  -1   1  18    9.21   11.32
   1  -1  18   24.69   12.40
   1   1 -18   10.49    5.05
   1  -1 -18    7.06    7.61
  -1  -1 -18   27.63   10.03
  -1  -1 -18    8.95    6.42
   1  -1 -19 1202.91   19.09
  -1   1 -19 1510.48   27.83
   1   1 -19 1450.74   26.33
   1  -1 -19 1312.26   25.93
  -1  -1 -19 1358.48   26.88
  -1  -1 -19 1158.63   16.24
  -1  -1  19 1264.36   32.53
   1  -1  19 1268.15   32.52
   1   1  19 1241.78   31.16
  -1   1  19 1282.61   31.71
   1   1  20    7.94   12.47
  -1   1  20   29.09   13.73
   1  -1  20   24.17   14.34
  -1  -1  20   24.59   13.46
  -1  -1 -20   24.42    6.69
   1  -1 -20    9.95    7.60
  -1  -1 -20   75.77   10.95
   1  -1 -20   62.03   11.65
   1   1 -21    6.00    9.23
  -1  -1 -21   14.53   11.86
   1  -1 -21   -5.84   11.14
  -1  -1  21   -4.79   13.91
   1   1  21   -2.93   13.55
   1  -1  21  -10.16   14.42
  -1   1  21   10.73   13.19
   1   1 -22  399.91   18.23
   1  -1 -22  389.28   17.34
  -1   1 -22  364.49   16.96
  -1  -1 -22  440.18   18.59
   1   1  22  249.90   19.71
   1  -1  22  262.46   21.12
  -1   1  22  239.21   18.85
  -1  -1  22  256.52   20.54
   1   1 -23  396.81   18.28
   1  -1 -23  191.57   12.13
  -1  -1 -23  150.77   13.52
  -1   1 -23  368.57   19.06
  -1  -1  23  210.39   20.00
  -1   1  23  257.26   20.46
   1  -1  23  215.87   21.08
   1   1  23  282.27   21.11
  -1  -1  24  125.92   19.34
   1   1  24  115.76   18.69
  -1   1  24  111.05   18.03
   1  -1  24  131.58   19.29
   1   1 -25  140.28   11.15
   1   1  25  122.56   20.08
  -1   1  25  100.74   18.88
  -1  -1  25  111.07   19.45
   1  -1  25   96.51   19.74
   1   1  26   42.00   18.36
  -1   1  26   69.00   19.21
  -1  -1  26   43.99   19.22
   1  -1  26   31.51   18.62
   1   1  27  191.33   23.02
  -1  -1  27  257.11   24.38
  -1   1  27  261.80   23.78
   1  -1  27  183.23   23.34
  -1   1  28   53.10   20.46
   1   1  28   56.67   20.02
  -1  -1  28   36.74   19.98
   1  -1  28   24.93   20.20
   1   1  29   21.62   20.16
   1  -1  29   33.93   21.59
  -1   1  29   26.29   20.42
  -1  -1  29    4.33   19.81
  -1   1  30  140.74   23.56
   1   1  30  196.96   25.17
   1  -1  30   96.64   24.16
  -1  -1  30  133.40   24.25
  -1  -1  31   17.37   22.16
   1  -1  31  -38.72   23.20
   1   1  31   42.05   21.46
  -1   1  31    1.92   21.29
  -1   1  32   34.24   22.33
   1  -1  32   20.01   23.12
  -1  -1  32  -20.16   23.01
   1   1  32   59.31   23.64
   1  -1  33  -15.45   24.08
  -1  -1  33   -1.53   23.98
  -1  -1  34    2.83   24.36
   1  -1  34    1.07   25.52
   1  -1  35   87.33   27.08
  -1  -1  35   41.42   27.50
   1   1  36  -22.47   27.01
  -1   1  36  298.78   27.14
   1  -1  36  473.86   32.11
  -1  -1  36  -34.66   27.69
   1   1  37   79.16   29.93
  -1   1  37  104.97   28.26
   1   1  38   11.51   30.31
  -1   1  38  -13.92   28.36
  -1   1  39   48.99   31.01
   1  -1  39   15.86   30.49
   1   1  39   -4.66   32.10
   1   1  40    7.38   30.49
  -1  -1  40   32.05   29.03
  -1   1  40   51.96   31.92
   1  -1  40  -22.58   32.04
   0  -2  40  430.40   38.39
   0   2  40    4.72   30.60
   0   2  39  -13.95   29.58
   0  -2  38  622.67   37.14
   0   2  38    6.30   28.70
   0   2  37  -20.46   28.85
   0  -2  37   -7.89   27.80
   0  -2  36   35.97   28.19
   0   2  36    5.93   26.44
   0   2  35  -24.87   25.34
   0  -2  35   35.56   26.54
   0   2  34  456.59   30.85
   0  -2  34   68.52   27.07
   0  -2  33   -6.27   24.27
   0  -2  32   35.33   24.55
   0   2  32  336.72   24.83
   0   2  31    6.14   20.49
   0  -2  31  -20.27   22.34
   0   2  30   93.51   22.22
   0  -2  30  164.60   25.57
   0   2  29    5.27   18.95
   0  -2  29   -7.43   20.75
   0   2  28  178.83   22.30
   0  -2  28  169.43   23.11
   0   2  27    3.19   17.91
   0  -2  27   14.05   18.85
   2   0 -26   60.43   13.38
   0   2  26   77.27   18.76
   0  -2  26   77.61   19.94
   0   2  25    9.16   16.22
   0  -2  25   12.36   17.92
   2   0 -24  160.55   14.72
   0   2  24  106.22   17.64
   0  -2  24   80.10   18.07
   0   2  23   -2.54   14.84
   0  -2  23    0.04   16.00
   0   2  22   45.57   15.05
   0  -2  22   27.58   16.15
   0   2  21    2.48   13.10
   0  -2  21   23.55   15.62
   2   0 -20   41.91    7.62
  -2   0 -20   46.52   10.71
   2   0 -20   36.11    7.95
   0   2  20   44.63   13.72
   0  -2  20   34.02   14.33
   2   0 -19   -8.73    7.28
   2   0 -19   -4.85    8.73
   0   2  19   -8.32   11.56
   0  -2  19    2.44   12.84
   2   0 -18  543.25   13.72
  -2   0 -18  579.23   18.73
   2   0 -18  626.97   18.23
   0   2  18  544.80   21.19
   0  -2  18  518.19   23.40
  -2   0 -17    6.78    4.13
   2   0 -17    5.52    7.19
   2   0 -17    1.38    8.85
   0  -2  17  -11.96   12.73
   0   2  17   -1.05   10.63
  -2   0 -16   37.16    4.65
   2   0 -16   41.36    7.07
   2   0 -16   60.65    8.35
   0   2  16   35.97   10.44
   0  -2  16   46.68   12.13
  -2   0 -15    6.07    4.28
   2   0 -15   -5.36    6.46
   2   0 -15    0.17    7.11
   0   2  15    7.20    8.87
   0  -2  15    3.12   10.25
   0  -2  14  479.55   18.82
   0   2  14  513.69   17.28
   2   0 -14  543.84   14.60
  -2   0 -14  512.57   15.09
   2   0 -14  556.23   12.65
   0   2  13    0.90    7.65
   0  -2  13    6.39    9.26
   2   0 -13   -0.70    5.85
   2   0 -13   15.03    6.55
  -2   0 -13   20.96    7.60
   0   2  12  260.25   12.23
   0  -2  12  249.60   13.50
  -2   0 -12  242.55   10.36
   2   0 -12  249.80    9.84
   2   0 -12  306.05    9.75
   0   2  11    0.55    6.62
   0  -2  11    3.88    7.48
   2   0 -11   -0.79    5.27
   0   2  10 1685.89   23.65
   0  -2  10 1644.53   26.09
   2   0 -10 1688.33   19.06
  -2   0 -10 1725.11   21.02
   2   0 -10 1822.53   18.94
   0   2   9    1.10    5.69
   0  -2   9    8.74    6.36
   2   0  -9    5.79    3.96
   2   0  -9   -1.76    4.64
   0   2   8  551.21   12.61
   0  -2   8  569.41   14.53
   2   0  -8  576.95   10.32
  -2   0  -8  603.54   11.85
   2   0  -8  658.82   11.26
   0   2   7    6.01    4.83
   0  -2   7   -2.34    5.34
  -2   0  -7   17.24    4.36
   2   0  -7   -5.19    3.23
   2   0  -7    7.10    4.26
   2   0  -6  500.42    8.05
   2   0  -6  474.91    9.14
   0   2   6  447.85    9.69
   0  -2   6  489.51   11.53
   2   0  -6  495.94    9.28
   2   0  -6  482.30    7.89
  -2   0  -6  439.11    8.92
   2   0  -5   -0.65    3.68
   0   2   5   -1.66    3.45
   2   0  -5    1.82    2.21
   0  -2   5    4.41    4.28
   2   0  -5   -0.71    3.55
   2   0  -4  801.30    7.31
   2   0  -4  921.41   11.06
   0   2   4  900.50   10.62
   2   0  -4  894.05   10.04
   0  -2   4  855.64   12.04
   2   0  -3    0.39    2.76
   0   2   3    2.42    2.18
   0  -2   3    0.46    2.63
   0  -2   3    9.78    2.38
   2   0  -2  753.52    9.08
   0  -2   2  634.01    8.18
   2   0  -2  712.03    7.43
  -2   0  -2  744.17    7.87
   0  -2   2  665.95    8.02
   0   2   2  591.82    7.18
   2   0  -1    1.18    1.95
   2   0  -1    0.82    1.11
   0  -2   1    5.61    1.79
  -2   0  -1    4.92    1.23
   0  -2   0   -1.86    1.32
   2   0   0    0.03    1.28
   0   2   0    1.22    1.13
   0   2  -1   -1.21    1.45
   0  -2  -1   -0.04    1.71
   2   0   2  616.31    6.78
   2   0   2  598.79    7.43
   0   2  -3    4.35    2.60
   2   0   3    3.85    2.37
   2   0   3    0.95    2.70
   0   2  -4  834.94   10.04
   2   0   4  827.90   12.04
  -2   0   4  802.41    7.95
   2   0   4  788.63    9.91
  -2   0   5    5.05    2.97
   2   0   5   -5.85    4.11
   0   2  -5    3.23    3.11
   2   0   5    2.98    3.24
   0   2  -6  479.46    6.08
   0   2  -6  498.54    9.14
   2   0   6  451.13    9.45
   2   0   6  449.89   11.06
  -2   0   6  495.84    9.44
   0   2  -7   11.80    4.51
   0  -2  -7    1.09    3.46
   2   0   7   -2.14    5.54
  -2   0   7   -0.52    4.17
   0   2  -8  608.46   11.23
   0  -2  -8  571.73   11.46
  -2   0   8  536.65   12.30
   2   0   8  594.52   14.52
   0  -2  -9   -0.12    4.77
   2   0   9   -1.96    6.75
  -2   0   9   -2.99    5.41
   0   2 -10 1655.87   19.63
   0  -2 -10 1667.41   20.90
   2   0  10 1678.43   25.71
  -2   0  10 1622.55   23.24
   0   2 -11   -3.25    4.53
   0  -2 -11    1.92    5.77
   2   0  11   -3.41    7.60
  -2   0  11    2.85    6.85
   0  -2 -12  231.44    9.69
   0   2 -12  266.04    9.72
   2   0  12  256.74   13.11
  -2   0  12  230.00   12.01
   0   2 -13   -8.73    5.54
   2   0  13  -10.10    8.48
  -2   0  13   -1.96    7.87
   0  -2 -14  514.19   13.96
   0   2 -14  446.30   13.09
   2   0  14  493.20   18.16
  -2   0  14  523.79   17.85
   0  -2 -15   15.01    7.70
  -2   0  15    1.46    9.04
   2   0  15    1.44   10.19
   0  -2 -16   29.20    7.53
   0   2 -16   29.02    7.76
   2   0  16   45.40   10.95
  -2   0  16   49.76   10.98
   0  -2 -16   39.91    7.55
   0   2 -17   44.36    9.41
   0  -2 -17   34.68    8.87
   2   0  17    3.51   11.58
  -2   0  17   -7.25   11.20
   0  -2 -17   -1.89    7.42
   0   2 -18  640.40   19.02
   0  -2 -18  615.24   17.67
  -2   0  18  485.53   21.03
   2   0  18  519.77   22.18
   0  -2 -18  572.85   14.94
   0  -2 -19  -13.89    8.27
  -2   0  19    3.40   12.01
   2   0  19   12.47   13.29
   0  -2 -19   13.00    8.40
   0  -2 -20   73.50   12.78
   0   2 -20   82.60   10.81
  -2   0  20   45.77   14.56
   2   0  20   58.52   14.41
   0  -2 -20   38.52    8.51
  -2   0  21   -3.84   13.24
   2   0  21   -2.10   13.89
   0  -2 -21    3.11    8.33
   0   2 -22   44.79    7.25
   2   0  22   45.08   15.90
  -2   0  22   22.43   13.56
   2   0  23  -10.64   15.41
  -2   0  23   -3.17   15.05
   0   2 -24   24.73    9.89
   2   0  24  101.09   18.57
  -2   0  24   84.26   17.88
  -2   0  25   15.75   17.36
   2   0  25    6.54   17.49
   2   0  26  126.47   20.73
  -2   0  26   98.65   19.54
  -2   0  27   -2.84   18.11
   2   0  27   32.66   19.26
  -2   0  28  173.52   23.26
   2   0  28  185.79   24.36
  -2   0  29  -14.11   20.01
   2   0  29  -23.09   21.61
  -2   0  30  116.91   23.42
   2   0  30  202.13   26.51
  -2   0  31    6.48   21.75
   2   0  31   11.89   22.39
   2   0  32   30.87   23.01
  -2   0  32   60.11   23.73
   2   0  33   52.47   24.05
  -2   0  33   22.29   24.00
   2   0  34  259.16   23.00
  -2   0  34   94.78   26.92
  -2   0  35  -31.63   26.11
   2   0  35  142.39   22.16
  -2   0  36   98.76   27.91
   2   0  36  211.69   29.44
  -2   0  37  405.86   27.58
   2   0  37   71.01   30.13
  -2   0  38  124.38   25.97
   2   0  38   19.76   29.84
  -2   0  39  170.03   30.40
   2   0  39   24.63   31.60
   2   0  40   -0.25   32.05
  -2   0  40   25.11   31.38
   1  -2  40  -14.43   31.23
   1   2  40   -0.72   30.82
  -1   2  39   -2.48   29.50
   1   2  39   21.86   29.24
   1   2  38   97.71   31.50
  -1   2  38   69.71   29.91
  -1  -2  38  145.32   31.98
  -1  -2  37  -37.77   27.98
  -1   2  37  -28.37   28.06
   1   2  37   11.58   28.56
  -1  -2  36    7.40   27.13
  -1   2  36  -29.59   27.08
   1  -2  36   71.23   29.27
   1   2  36  -12.71   27.63
   1  -2  35   29.32   27.17
   1   2  35  -22.27   26.80
  -1  -2  35  -17.72   27.06
   1  -2  34   50.76   25.88
   1   2  34   38.98   25.68
  -1  -2  34    5.57   25.84
   1   2  33  344.88   27.75
   1  -2  33    5.08   24.54
  -1   2  33  339.60   25.31
  -1  -2  33    4.05   24.09
  -1  -2  32  -12.88   23.07
   1  -2  32  -15.56   23.89
  -1   2  32   31.72   22.60
  -1  -2  31    9.82   22.90
  -1   2  31   15.54   21.79
   1  -2  31  -12.78   22.83
   1  -2  30   47.43   23.32
  -1  -2  30   49.72   22.11
  -1   2  30   48.14   21.31
   1   2  30   82.63   22.66
  -1  -2  29    5.86   20.42
   1  -2  29   -1.60   20.55
   1   2  29    2.24   19.48
  -1   2  29   14.73   19.93
   1  -2  28   33.68   20.53
  -1  -2  28   66.18   22.24
  -1   2  28    9.92   19.36
   1   2  28    8.94   18.91
   1  -2  27   20.12   18.98
  -1  -2  27   44.38   19.98
   1   2  27   38.81   19.07
  -1   2  27   15.44   17.61
  -1   2  26  125.88   19.90
  -1  -2  26  152.99   21.71
   1  -2  26  135.69   21.67
   2  -1 -26   76.13   14.05
   1   2  26  127.22   20.06
  -1  -2  25  103.12   20.15
   1  -2  25  124.30   20.49
  -1   2  25  107.11   18.54
   2  -1 -25  185.54   14.99
   2   1 -25   93.00    9.89
   1   2  25  129.74   19.97
   1   2  24   86.86   17.88
  -1  -2  24   76.39   18.80
  -1   2  24   76.42   16.51
   1  -2  24   78.87   19.40
   2   1 -24   76.74    9.32
   1  -2  23  166.40   20.10
  -1   2  23  180.59   18.28
   1   2  23  160.87   18.33
  -1  -2  23  151.95   19.08
  -2  -1 -23   63.14   11.53
   2  -1 -23  155.47   11.74
   2   1 -23  159.96   13.96
   1   2  22  191.59   18.43
   1  -2  22  146.91   18.71
  -1  -2  22  142.56   18.72
  -1   2  22  173.03   17.57
  -2  -1 -22  304.75   16.75
   2   1 -22  291.29   16.68
  -2   1 -22  206.99   14.61
   2  -1 -22  192.86   14.21
   2  -1 -21   76.26    9.63
   1   2  21   93.93   16.04
  -1   2  21  108.90   14.86
  -1  -2  21  103.95   17.08
   1  -2  21  126.93   17.94
   2  -1 -21  115.31   13.14
  -2  -1 -21  117.52   13.68
   2   1 -21  201.88   14.24
   2  -1 -20  151.00   10.40
  -2  -1 -20  267.05   14.90
   2   1 -20   89.34   10.48
   2  -1 -20  210.25   14.22
  -2   1 -20  278.77   14.69
  -1  -2  20  173.87   17.81
  -1   2  20  154.69   15.73
   1  -2  20  150.23   17.15
   1   2  20  177.54   16.37
  -2  -1 -19  320.63    9.43
   2  -1 -19  307.26   12.39
   2   1 -19  301.94    9.53
  -2  -1 -19  420.14   16.83
   2  -1 -19  252.11   13.36
   2   1 -19  355.56   14.55
  -2   1 -19  470.07   17.66
  -1   2  19  362.80   18.81
   1  -2  19  329.37   20.82
   1   2  19  354.07   19.06
  -1  -2  19  369.45   21.35
  -2  -1 -18 1676.04   18.43
   2  -1 -18 1696.05   23.63
   2   1 -18 1528.08   18.05
  -1   2  18 1817.94   34.25
  -1  -2  18 1878.30   38.48
   1  -2  18 1791.42   37.42
   1   2  18 1706.33   33.99
   2   1 -18 1789.06   27.69
   2  -1 -18 1919.50   29.23
  -2  -1 -18 2018.26   31.04
  -2   1 -18 1784.14   29.81
   1   2  17   87.21   12.31
  -1  -2  17   84.72   13.41
  -1   2  17  104.29   12.46
   1  -2  17  108.46   14.59
  -2   1 -17  110.76    8.40
  -2  -1 -17  145.26   12.34
   2   1 -17  111.33    9.83
   2  -1 -17  118.55   10.72
  -2  -1 -17  110.97    7.19
   2  -1 -17   95.73    9.36
   2   1 -17   98.50    7.43
   2   1 -16  233.48    8.72
  -2  -1 -16  231.87   12.47
   2   1 -16  213.39   10.30
  -2   1 -16  217.71   11.67
   2  -1 -16  237.51   11.96
   1   2  16  269.13   15.53
   1  -2  16  271.38   16.85
  -1   2  16  278.19   15.35
   2  -1 -16  248.60   11.03
  -1  -2  16  261.49   16.25
   2   1 -15  912.45   14.47
  -2  -1 -15 1002.34   20.06
   2  -1 -15  985.40   19.06
  -2   1 -15 1125.96   21.15
   2   1 -15  964.68   18.85
   1   2  15 1045.75   24.34
   1  -2  15  991.81   26.79
  -1   2  15 1021.41   23.88
   2  -1 -15  955.82   17.58
  -1  -2  15  935.01   25.30
   2   1 -14  269.04    9.05
  -2  -1 -14  261.67   11.19
   2  -1 -14  301.10   11.26
   2   1 -14  291.42   11.06
  -2   1 -14  301.44   12.31
  -1   2  14  296.64   14.38
   1   2  14  316.32   14.59
   1  -2  14  285.68   15.86
   2  -1 -14  313.26   11.19
  -1  -2  14  323.78   16.01
   2   1 -13   45.36    6.00
   2  -1 -13   47.75    6.68
   2   1 -13   66.15    7.35
  -2   1 -13   36.75    7.34
  -2  -1 -13   82.41    8.55
  -1   2  13   25.94    7.97
   1   2  13   38.85    8.61
   1  -2  13   38.82    9.78
   2  -1 -13   41.80    7.07
  -1  -2  13   30.35    9.07
   2   1 -12  836.09   13.20
   2  -1 -12  793.13   15.13
  -2   1 -12  799.90   16.14
   2   1 -12  795.29   15.22
  -2  -1 -12  788.13   16.51
  -1   2  12  785.02   18.46
   1   2  12  808.38   19.02
   1  -2  12  788.79   21.04
   2  -1 -12  799.09   15.00
  -1  -2  12  763.28   20.00
   2   1 -11  136.00    6.76
  -2   1 -11  166.85    8.90
  -2  -1 -11  130.37    7.78
   2  -1 -11  148.83    7.17
   2   1 -11  144.05    7.71
  -1   2  11  148.20    9.45
   1   2  11  150.91    9.63
   2  -1 -11  141.72    7.84
  -1  -2  11  145.24   10.43
   1  -2  11  143.91   11.17
   2   1 -10 3665.72   24.85
  -2  -1 -10 3541.69   30.28
  -2   1 -10 3428.83   29.49
   2  -1 -10 3483.17   27.11
   2   1 -10 3551.53   27.23
  -1   2  10 3544.20   33.09
   1   2  10 3431.77   33.91
   2  -1 -10 3544.71   27.99
  -1  -2  10 3525.42   36.15
   1  -2  10 3455.75   38.43
   2   1  -9  313.55    8.14
   2   1  -9  331.41    8.90
  -2   1  -9  311.25    9.35
   2  -1  -9  313.47    8.62
  -2  -1  -9  359.14   10.11
  -1   2   9  291.31   10.38
   1   2   9  300.56   10.78
   1  -2   9  319.99   12.76
  -1  -2   9  330.68   11.87
   2  -1  -9  309.94    9.32
  -1  -2   8  374.67   11.66
   1  -2   8  347.56   12.31
   2  -1  -8  381.18    8.88
   2   1  -8  368.94    8.45
   2   1  -8  366.40    8.55
  -2  -1  -8  335.23    8.93
  -2   1  -8  367.36    9.21
   2   1  -8  345.64    8.84
   1   2   8  341.39   10.67
  -1   2   8  352.79   10.27
   2  -1  -8  380.23    9.70
  -1  -2   7  980.62   16.21
   1  -2   7  953.44   17.48
   2  -1  -7  996.89   12.38
   2   1  -7 1092.11   12.90
   2   1  -7  994.18   12.04
  -2  -1  -7  966.72   14.19
  -2   1  -7  989.68   13.92
   2   1  -7  952.27   12.49
   1   2   7  962.15   15.45
  -1   2   7  918.02   14.23
   2  -1  -7 1045.99   14.14
   1  -2   6 2700.62   26.68
   2   1  -6 2784.21   17.96
  -1  -2   6 2858.60   24.46
   2  -1  -6 2852.50   17.98
  -2  -1  -6 2842.79   21.96
   2  -1  -6 2815.03   18.48
   2   1  -6 2902.86   19.79
   2   1  -6 2780.15   19.01
  -1   2   6 2750.32   21.97
   1   2   6 2778.72   23.37
   2  -1  -6 2875.09   21.81
   1  -2   5 1971.49   20.99
   1   2   5 1892.90   17.94
   1  -2   5 1984.22   16.82
   2   1  -5 2008.31   13.96
  -1  -2   5 1944.52   18.51
   2  -1  -5 1960.63   13.62
   2   1  -5 1952.25   14.63
  -1  -2   5 2075.13   13.27
   2   1  -5 2082.94   16.20
   2  -1  -5 1929.88   17.26
  -1   2   5 1875.10   16.22
  -1  -2   4  539.59    6.96
   1  -2   4  486.37    9.91
   1   2   4  456.15    8.67
   1  -2   4  478.11    8.00
   2   1  -4  486.49    6.33
  -1  -2   4  471.27    8.69
   2  -1  -4  512.53    9.06
   2   1  -4  552.99    8.49
   2   1  -4  508.08    7.17
  -1   2   4  489.74    7.48
  -1   2   3 1995.71   12.43
   1   2   3 2041.21   15.75
   2   1  -3 2115.35   11.05
   1  -2   3 2082.96   14.61
   2  -1  -3 2240.79   16.93
   2   1  -3 2371.28   16.30
   2   1  -3 2101.24   12.62
   2  -1  -3 2212.12   15.74
   1  -2   3 2089.40   17.77
  -1  -2   2 5446.51   22.38
   1  -2   2 5553.89   22.50
   2  -1  -2 5758.84   25.78
   2  -1  -2 6074.49   23.71
   2   1  -2 5819.16   19.65
   1  -2   2 5446.28   25.14
   2  -1  -1 3459.03   16.04
  -1  -2   1 3218.03   17.68
  -2   1  -1 3311.29   13.57
   1   2   1 3232.92   17.98
   1  -2   1 3217.26   16.82
   1   2   0  281.73    5.63
   2   1   0  221.30    3.97
  -1   2   0  377.08    5.86
  -1   2  -1 1445.42   10.96
   1   2  -1 3051.59   15.08
   2  -1   2 5079.94   18.67
   2   1   2 5202.16   22.66
   2  -1   2 5293.67   23.42
   1   2  -3 2199.43   14.64
   2  -1   3 2027.85   17.45
   1  -2  -3 2008.11   12.85
   2   1   3 1999.36   15.83
   1   2  -3 2203.39   11.07
   2  -1   3 2057.55   14.18
   2  -1   4  484.97   10.04
   2   1   4  458.04    7.79
   1   2  -4  504.12    7.77
   2  -1   4  465.73    7.79
   2   1   4  490.14    9.04
   1   2  -4  530.95    5.91
   1   2  -5 1989.63   12.18
   2   1   5 1882.83   16.76
  -2  -1   5 1959.50   15.81
  -2   1   5 1925.01   15.02
   1   2  -5 1936.33   15.48
   2  -1   5 1936.60   16.49
  -1   2  -5 2038.90   17.12
   2   1   5 1920.22   18.89
   2  -1   5 1880.09   20.64
   1   2  -6 2805.07   15.68
  -2   1   6 2749.02   20.78
   2  -1   6 2751.40   26.64
   2   1   6 2849.47   24.83
   2   1   6 2684.67   21.41
  -1  -2  -6 2758.68   21.28
  -2  -1   6 2844.23   21.87
  -1   2  -6 2851.04   21.20
   2  -1   6 2729.92   21.36
   1   2  -6 2863.96   20.53
  -1  -2  -7 1002.53   14.19
   1  -2  -7  992.38   13.10
  -2   1   7  907.88   14.06
  -2  -1   7 1019.59   15.04
   2  -1   7  944.69   17.61
   2   1   7  935.73   16.20
   1   2  -7  997.06   10.52
   1   2  -7 1037.18   13.41
  -1   2  -7 1039.98   13.91
   1  -2  -8  360.23    9.17
  -1  -2  -8  337.86    9.48
  -2   1   8  337.35   10.12
  -2  -1   8  358.03   10.54
   2   1   8  328.16   10.89
   2  -1   8  351.33   12.34
   1   2  -8  368.06    7.62
   1   2  -8  376.14    9.23
  -1   2  -8  341.98    8.64
   1  -2  -9  326.35    9.52
  -1  -2  -9  349.50   10.35
  -2  -1   9  321.84   11.01
  -2   1   9  295.65   10.35
  -1   2  -9  328.05    9.21
   1   2  -9  357.61    9.41
   2  -1   9  291.39   12.01
   2   1   9  299.88   11.52
   1   2  -9  322.60    6.07
   1  -2 -10 3613.71   29.61
  -1  -2 -10 3533.18   30.56
  -2  -1  10 3483.04   33.99
  -1   2 -10 3650.87   28.87
   1   2 -10 3505.92   28.01
   2  -1  10 3476.49   37.79
   2   1  10 3496.57   35.29
  -2   1  10 3435.91   32.88
   1   2 -10 3441.34   18.02
   1  -2 -11  139.65    8.21
   2   1  11  136.17   10.34
   2  -1  11  158.39   11.15
  -2   1  11  150.11    9.85
  -1   2 -11  200.69    8.66
  -1  -2 -11  139.88    8.47
   1   2 -11   91.89    5.76
   1   2 -11  123.98    4.78
  -2  -1  11  138.78    9.89
   2   1  12  791.31   19.89
   2  -1  12  808.68   21.00
  -2   1  12  809.40   18.99
   1  -2 -12  823.51   16.29
  -1   2 -12  932.05   16.61
  -1  -2 -12  759.99   15.81
   1   2 -12  765.41   14.91
   1   2 -12  786.77    9.33
  -2  -1  12  768.65   19.23
  -1   2 -13   56.58    6.87
   1   2 -13    5.96    7.15
  -1  -2 -13   51.76    7.09
   2  -1  13   35.77    9.61
  -2   1  13   40.48    8.53
   2   1  13   38.88    9.30
  -2  -1  13   44.21    9.48
   1  -2 -14  298.06   11.02
  -1   2 -14  316.12   11.59
   1  -2 -14  317.99   11.45
  -1  -2 -14  314.70   12.64
   1   2 -14  260.04   10.60
   2  -1  14  290.86   15.89
   2   1  14  272.14   14.57
  -2   1  14  291.98   14.11
  -2  -1  14  273.95   14.56
   1  -2 -15  887.18   17.19
  -1   2 -15  862.09   18.30
  -1  -2 -15  983.86   20.19
   1  -2 -15 1052.36   20.62
   1   2 -15  960.34   19.34
  -2   1  15  930.95   23.23
   2   1  15  996.77   24.39
   2  -1  15  934.81   25.13
  -2  -1  15  993.33   25.12
   1  -2 -16  261.57   11.36
  -1   2 -16  194.76    9.80
  -1  -2 -16  252.58   12.67
   1  -2 -16  242.75   11.95
   1   2 -16  272.92   12.42
   2  -1  16  274.27   16.56
  -2   1  16  287.07   15.40
  -2  -1  16  245.86   15.36
   2   1  16  286.90   15.61
   1  -2 -17   97.86    9.54
  -1  -2 -17  135.66   11.10
   1   2 -17  151.26   11.75
  -1   2 -17  118.20   10.30
   1  -2 -17  151.35   10.94
   2   1  17  109.33   13.31
  -2   1  17  123.61   13.31
  -2  -1  17  108.32   14.17
   2  -1  17  121.04   14.49
  -1  -2 -18 1688.08   22.09
   1  -2 -18 1684.80   24.44
   1  -2 -18 1843.85   28.98
   1   2 -18 1930.75   29.74
  -1   2 -18 1931.22   30.17
  -1  -2 -18 1860.21   29.76
   2   1  18 1743.55   35.27
   2  -1  18 1884.51   38.49
  -2   1  18 1754.62   34.34
  -2  -1  18 1757.12   36.18
   1  -2 -19  312.88   13.06
  -1  -2 -19  310.12   11.74
   1   2 -19  416.92   16.21
  -1  -2 -19  302.59   15.44
   1  -2 -19  319.80   15.62
  -1   2 -19  452.05   17.73
   2  -1  19  384.74   21.42
   2   1  19  388.12   20.46
  -2  -1  19  359.74   20.17
  -2   1  19  386.91   19.38
   1  -2 -20  159.89   11.47
  -1  -2 -20  158.59    9.92
   1  -2 -20  142.31   13.48
  -1  -2 -20  190.11   14.96
  -1   2 -20  245.05   14.60
   1   2 -20   86.64   10.94
  -2  -1  20  205.90   17.66
   2   1  20  167.40   16.95
   2  -1  20  168.32   17.77
  -2   1  20  193.85   17.00
   1  -2 -21   65.40    9.98
   2  -1  21  119.84   17.41
   2   1  21   68.84   15.11
  -2   1  21   79.72   15.20
  -2  -1  21   91.45   15.90
   1  -2 -21  220.78   14.36
  -1   2 -21   18.93    9.43
   1   2 -21   68.28    8.84
  -1  -2 -21  212.75   15.31
   2  -1  22  155.86   18.73
   2   1  22  185.67   18.59
  -2  -1  22  149.24   17.98
  -2   1  22  158.23   17.28
   1   2 -22  154.75   11.37
   1  -2 -22   71.67   11.46
  -1   2 -22  144.29   10.45
   2   1  23  156.86   18.95
  -2  -1  23  139.68   18.70
   2  -1  23  141.64   19.41
  -2   1  23  149.25   18.53
  -1  -2 -23  241.53   17.67
  -1   2 -23  172.04   11.83
   1  -2 -23  238.65   16.94
   1   2 -23   94.93    9.54
   2   1  24   84.49   17.95
  -2  -1  24   99.12   17.79
  -2   1  24   67.45   16.95
   2  -1  24   94.87   19.79
   1  -2 -24  248.37   17.52
  -1  -2 -24  184.85   16.60
   1   2 -24  221.31   14.96
   2   1  25  132.67   20.19
  -2   1  25   89.72   17.88
   2  -1  25   91.42   19.56
  -2  -1  25  131.45   20.90
   1   2 -25   95.13   16.08
   2   1  26  141.68   21.05
  -2   1  26  139.87   19.79
  -2  -1  26  153.89   22.02
   2  -1  26  112.75   20.84
   2   1  27   20.60   19.06
  -2  -1  27   39.81   19.38
  -2   1  27   -4.45   18.37
   2  -1  27   55.62   20.48
   2   1  28   15.08   19.21
   2  -1  28   23.17   20.31
  -2   1  28   16.40   18.54
  -2  -1  28  -12.29   19.18
   2  -1  29    2.77   20.72
  -2   1  29   -0.47   19.30
   2   1  29   52.32   21.29
  -2  -1  29   -9.30   20.57
   2   1  30   44.75   22.24
   2  -1  30   83.92   22.87
  -2   1  30   35.01   20.48
  -2  -1  30   62.74   22.15
   2  -1  31   24.83   23.05
  -2   1  31  -13.32   21.76
  -2  -1  31   25.55   22.67
  -2   1  32  -15.77   22.36
  -2  -1  32   37.06   23.11
   2  -1  32   38.49   23.78
  -2  -1  33  -18.79   24.92
   2  -1  33   32.89   25.06
  -2   1  33   26.05   23.74
   2  -1  34  -24.91   25.94
  -2  -1  34   18.43   25.46
  -2   1  34   31.94   24.77
  -2   1  35  402.36   31.61
   2  -1  35  324.30   31.95
  -2  -1  35   20.96   25.76
   2   1  35   26.06   26.14
  -2  -1  36  -23.65   27.59
   2   1  36   62.59   28.79
  -2   1  37  647.89   36.48
   2  -1  37  529.34   35.87
   2  -1  38   15.02   28.15
   2   1  38   63.53   31.52
  -2   1  38   94.79   30.77
   2   1  39  -47.60   31.68
  -2   1  39  -40.16   31.79
   2  -1  39   13.27   30.66
  -2   1  40   48.65   30.40
   2  -1  40   27.26   34.40
   2   2   0   95.77    3.97
   2  -2   0  157.60    4.03
  -2   2  -1 3951.67   17.83
   2   2  -1 4232.84   17.29
  -2   2  -1 4342.11   20.24
   2  -2   1 4504.14   19.90
   2  -2   1 3960.58   19.59
   2   2   1 4192.49   22.37
   2   2   2  302.41    6.72
   2   2  -2  352.50    5.61
   2  -2   2  310.36    5.85
   2  -2   2  283.58    6.71
   2   2  -2  326.21    6.15
   2  -2   2  347.49    5.93
   2  -2   3  109.74    3.61
   2   2  -3  116.57    3.55
   2  -2   3   88.82    5.07
   2   2  -3  119.56    4.20
   2  -2   3   97.33    4.05
   2   2   3   81.58    4.44
   2   2  -4   12.16    2.26
  -2   2   4    8.84    2.38
   2  -2   4    5.48    4.30
   2   2   4    8.14    3.60
   2   2  -4   10.90    2.77
   2  -2   4    1.53    2.60
   2   2  -5 2989.29   19.01
   2  -2   5 2972.58   20.91
  -2  -2   5 3069.75   21.33
  -2   2   5 2880.12   18.77
   2  -2   5 2878.02   26.80
   2   2   5 2911.19   23.35
   2   2  -5 3034.28   16.97
   2  -2   6   48.71    5.17
   2   2  -6   56.06    3.86
  -2  -2   6   50.13    5.05
  -2  -2  -6   67.57    5.32
   2   2  -6   63.15    4.40
  -2   2   6   51.98    4.54
   2  -2  -6   50.59    3.96
   2  -2   6   56.75    6.69
   2   2   6   56.63    5.62
   2   2  -6   55.18    3.63
   2  -2   7 5664.99   33.83
   2   2  -7 5643.33   30.04
  -2   2  -7 5631.67   31.83
  -2  -2  -7 5435.16   33.03
  -2  -2   7 5602.00   35.31
   2   2  -7 5982.37   27.68
  -2   2   7 5496.83   32.36
   2  -2   7 5375.28   41.35
   2   2  -7 5674.32   26.86
   2   2   7 5579.28   36.70
   2   2  -8  132.75    6.07
  -2   2  -8  102.24    5.49
   2  -2  -8  147.63    6.35
  -2  -2  -8  119.95    6.92
   2   2  -8  143.35    5.95
   2   2  -8  137.83    5.86
   2   2   8  145.11    8.42
  -2   2   8  136.48    7.11
   2  -2   8  135.03    9.31
  -2  -2   8  125.70    7.85
  -2  -2  -9  636.91   13.32
   2  -2  -9  650.09   12.21
   2   2  -9  658.99   11.25
   2   2  -9  694.17   10.52
  -2   2  -9  669.59   12.51
   2   2  -9  712.32   12.36
  -2  -2   9  627.12   14.86
   2  -2   9  605.13   16.75
   2   2   9  643.62   15.24
  -2   2   9  617.38   13.54
   2  -2 -10  159.16    7.73
  -2  -2 -10  151.24    8.33
   2  -2  10  145.35   10.92
   2   2  10  150.22    9.47
  -2   2  10  144.64    8.66
   2   2 -10  147.85    6.25
  -2   2 -10  224.23    8.55
   2   2 -10  173.10    7.77
  -2  -2  10  169.64    9.98
   2  -2 -10  152.90    8.17
   2  -2 -11   11.53    5.72
   2   2  11    6.71    7.18
  -2   2  11   10.96    6.49
   2  -2  11   13.22    8.41
   2   2 -11   27.91    4.72
   2  -2 -11   26.15    6.40
   2   2 -11   26.65    5.61
  -2  -2 -11   38.44    6.35
  -2  -2  11   18.67    7.38
   2   2  12    5.37    7.64
   2  -2  12    7.77    8.51
  -2   2  12    0.14    6.82
   2   2 -12    5.39    4.68
   2  -2 -12    5.74    6.40
  -2  -2 -12    8.50    5.24
   2   2 -12   15.38    5.69
   2  -2 -12   27.76    6.21
  -2  -2  12    9.42    7.88
   2  -2  13 1485.66   29.26
  -2   2  13 1540.59   25.79
   2   2  13 1547.15   27.37
   2   2 -13 1478.17   15.90
   2  -2 -13 1510.93   21.70
  -2  -2 -13 1442.16   22.60
   2   2 -13 1449.91   20.89
  -2   2 -13 1672.35   22.95
   2  -2 -13 1556.44   21.97
  -2  -2  13 1456.21   27.36
  -2   2  14  285.02   13.62
   2  -2  14  275.74   15.94
   2   2  14  293.14   14.79
   2   2 -14  283.18    8.22
   2  -2 -14  299.68   11.78
   2  -2 -14  275.46   10.77
  -2   2 -14  324.04   12.02
   2   2 -14  291.45   11.61
  -2  -2 -14  263.57   11.19
  -2  -2  14  272.31   14.63
  -2   2  15   97.93   11.06
   2  -2  15  110.99   13.62
   2   2  15  107.35   12.08
   2   2 -15   40.46    5.48
  -2  -2  15  108.82   12.37
   2  -2 -15  119.13    9.46
   2   2 -15  137.22   10.04
  -2  -2 -15  128.13    9.25
  -2   2 -15   64.56    7.85
   2  -2 -15   57.95    8.63
  -2  -2  16   72.23   12.36
  -2   2 -16    2.14    9.96
   2   2 -16   99.76   10.31
  -2  -2 -16  139.94   11.26
   2  -2 -16   52.25    7.81
   2  -2 -16   55.04    8.91
  -2   2  16   65.92   10.79
   2  -2  16   59.18   12.78
   2   2  16   70.63   11.54
  -2  -2  17  115.18   14.08
   2  -2  17  128.12   15.25
  -2   2  17  140.36   13.27
   2   2  17  156.60   14.32
  -2   2 -17  118.21   10.09
  -2  -2 -17  102.31    9.46
   2   2 -17  178.54   11.97
   2  -2 -17  156.12   10.76
   2  -2 -17  151.08   11.11
   2  -2  18   58.54   14.24
  -2  -2  18   60.67   13.52
  -2   2  18   72.25   12.34
   2   2  18   58.49   12.71
  -2   2 -18  122.69   11.17
   2  -2 -18   64.81    7.74
  -2  -2 -18   73.56    7.71
   2   2 -18  107.86   10.41
   2  -2 -18   61.56    9.90
   2  -2  19   57.12   14.89
  -2   2  19   52.53   12.75
  -2  -2  19   40.60   13.92
   2   2  19   50.08   13.37
  -2   2 -19  109.60   12.69
   2   2 -19   13.89    8.58
  -2  -2 -19   74.64   10.78
   2  -2 -19   52.38   10.22
   2  -2 -19   89.07   10.43
  -2  -2 -19   73.68    8.15
   2   2 -20   41.30    7.71
  -2  -2 -20   91.16   13.54
   2  -2 -20   68.07   11.95
  -2  -2 -20   54.24    8.26
   2  -2 -20   54.89   10.26
   2  -2  20   77.73   15.88
   2   2  20   51.71   14.43
  -2  -2  20   54.20   15.30
  -2   2  20   59.43   13.38
   2  -2 -21  114.12   11.52
  -2  -2 -21  241.35   15.94
   2  -2 -21  206.04   14.17
   2   2 -21  141.37   11.10
  -2   2 -21  133.84   12.22
  -2  -2  21   86.75   15.79
   2  -2  21   92.77   17.23
   2   2  21   85.20   15.41
  -2   2  21  108.11   14.99
   2   2 -22  -13.37    9.23
   2  -2 -22   35.23   10.48
   2  -2  22   -6.55   16.67
  -2  -2  22    0.15   14.45
  -2   2  22  -12.25   14.26
   2   2  22    6.32   13.93
   2   2 -23   36.35   12.23
   2  -2 -23   21.76   13.10
  -2  -2  23   15.96   15.92
  -2   2  23   23.56   14.67
   2  -2  23   45.88   17.61
   2   2  23   24.57   16.03
   2   2 -24   33.85   12.21
  -2   2  24   19.00   15.59
   2  -2  24   19.85   16.60
  -2  -2  24   -0.08   15.99
   2   2  24    9.60   15.38
   2  -2 -25   40.57   11.80
   2   2 -25   53.28   12.85
  -2   2  25   86.14   17.69
  -2  -2  25   94.10   18.87
   2  -2  25   84.39   19.29
   2   2  25   79.84   18.14
   2  -2  26   26.55   18.96
  -2  -2  26   29.99   18.99
  -2   2  26   36.81   17.52
   2   2  26   10.03   17.47
  -2  -2  27  995.45   37.60
  -2   2  27 1058.70   36.01
   2  -2  27  977.81   38.48
   2   2  27 1022.45   36.59
   2  -2  28  -18.55   20.32
  -2  -2  28   -0.54   20.68
   2   2  28  -26.62   19.37
  -2   2  28   -2.73   18.00
  -2  -2  29   72.99   22.02
   2  -2  29   45.89   22.47
  -2   2  29   72.16   21.08
  -2  -2  30   -7.69   21.82
   2  -2  30   32.07   22.93
  -2   2  30   35.69   21.08
  -2  -2  31   49.18   22.99
  -2   2  31   23.68   21.14
   2  -2  31   49.72   24.46
  -2  -2  32   33.24   23.59
  -2   2  32  -19.63   21.76
   2  -2  32   40.45   24.65
  -2  -2  33  116.81   27.04
   2   2  33  102.54   26.67
   2  -2  33  133.45   26.99
  -2  -2  34   -7.41   25.25
   2   2  34  -16.20   24.90
   2  -2  34   14.18   24.75
   2  -2  35  142.21   31.16
   2   2  35  238.88   31.45
  -2  -2  35  237.46   31.53
  -2   2  35  267.71   26.59
  -2  -2  36  -15.44   26.34
   2   2  36  -30.38   28.16
  -2   2  36  154.21   28.01
   2  -2  36  144.79   29.82
  -2   2  37   18.96   26.26
   2  -2  37   75.49   19.41
   2   2  37    1.07   28.57
  -2  -2  37   -6.42   28.69
  -2  -2  38   68.21   30.06
   2   2  38   29.27   29.73
  -2   2  38   -7.19   28.06
   2   2  39  -40.86   31.29
  -2   2  39    4.28   30.11
   2  -2  40   17.38   32.32
   2   2  40   35.20   31.57
   0   3  40    0.71   30.20
   0   3  39  -29.62   28.91
   0  -3  39  494.87   38.73
   0  -3  38  -36.94   30.85
   0   3  38   35.70   28.83
   0  -3  37   85.84   30.97
   0   3  37   53.08   28.44
   0   3  36  -33.78   28.24
   0  -3  36   30.91   27.49
   0   3  35  -24.03   27.11
   0  -3  35    3.15   26.11
   0   3  34   -8.53   24.48
   0  -3  34   -2.70   24.80
   0   3  33  122.06   26.31
   0  -3  33   45.61   25.11
   0  -3  32   -9.45   23.78
   0   3  32  284.49   25.57
   0  -3  31   37.01   23.09
   0  -3  30    5.88   21.99
   0   3  30  209.14   19.70
   0  -3  29  103.97   24.03
   0   3  29  152.45   22.02
   0  -3  28   -0.41   20.22
   0   3  28    0.49   18.52
   3   0 -27   44.23    8.51
   0  -3  27   11.72   19.88
   0   3  27   53.60   18.42
   0  -3  26   12.31   19.01
   0   3  26   -0.04   16.32
   3   0 -25  378.42   19.26
   0  -3  25  254.46   24.40
   0   3  25  267.97   21.55
   0  -3  24   -0.78   16.74
   0   3  24   -9.64   14.97
   3   0 -23   13.00   10.40
   0  -3  23   35.18   16.79
   0   3  23   18.14   14.71
   3   0 -22   -6.15    9.49
   0  -3  22    8.37   15.81
   0   3  22    3.86   13.76
  -3   0 -21  137.34    9.63
   0  -3  21  113.38   17.52
   0   3  21  125.64   15.90
   0  -3  20  -12.95   14.73
   3   0 -20   -9.32    8.38
   0   3  20   13.50   12.44
   3   0 -19  504.82   14.75
   0  -3  19  572.47   25.33
   0   3  19  672.31   23.08
   3   0 -19  608.25   17.49
   3   0 -18   11.00    8.22
  -3   0 -18   -5.89    9.76
   0  -3  18  -11.02   13.51
   0   3  18   20.47   11.37
   3   0 -17 1220.46   20.47
   3   0 -17 1255.40   22.98
  -3   0 -17 1374.27   25.46
  -3   0 -17 1188.09   11.54
   0   3  17 1239.01   27.64
   0  -3  17 1213.57   31.44
   3   0 -16    5.81    7.49
   3   0 -16   24.71    8.34
   0  -3  16   -5.84   11.46
   0   3  16   -3.61    9.51
   3   0 -15  608.19   14.72
   3   0 -15  652.22   15.65
  -3   0 -15  779.89   18.25
   0   3  15  758.60   20.98
   0  -3  15  718.19   23.35
   3   0 -14   -8.09    7.07
  -3   0 -14    3.08    7.44
   0   3  14   -4.83    8.19
   0  -3  14   -5.99   10.49
   3   0 -13 1507.39   20.53
   3   0 -13 1521.71   20.91
  -3   0 -13 1532.81   23.42
   0   3  13 1594.90   26.26
   0  -3  13 1545.29   29.64
   3   0 -12    0.83    6.24
   3   0 -12   16.51    5.93
  -3   0 -12   16.52    6.58
   0   3  12   -1.85    7.23
   0  -3  12   -0.42    8.55
   3   0 -11 1620.38   20.43
  -3   0 -11 1616.96   21.85
   3   0 -11 1582.35   19.71
   0   3  11 1557.63   23.61
   0  -3  11 1505.94   26.88
   3   0 -10    0.47    5.49
   0  -3  10   -0.69    7.48
  -3   0 -10   -0.18    3.75
   3   0 -10    1.33    3.76
   0   3  10   -3.00    6.16
   0  -3   9 2609.67   31.25
   0   3   9 2653.03   27.13
   3   0  -9 2580.03   24.08
   3   0  -9 2511.93   21.18
  -3   0  -9 2582.64   24.78
   3   0  -8   15.83    3.98
   3   0  -8   -2.83    5.29
   0   3   8   -0.22    5.03
   0  -3   8   -3.76    6.03
   3   0  -7 1036.98   11.90
   3   0  -7 1090.55   15.25
   3   0  -7 1082.67   15.34
   0   3   7 1153.89   16.17
   0  -3   7 1044.96   18.06
   3   0  -6    2.84    2.60
   3   0  -6   -2.52    4.78
   3   0  -6    5.45    4.39
   0   3   6    3.57    3.95
   0  -3   6    0.45    5.23
   3   0  -5  427.48    9.53
   3   0  -5  403.30    8.70
   3   0  -5  400.47    6.05
   0   3   5  390.50    8.67
   0  -3   5  415.56   10.23
   3   0  -4   -2.66    2.86
   0  -3   4    2.99    3.56
   0  -3   4    4.45    3.13
   3   0  -4    5.85    1.57
   0   3   4   -3.59    3.16
   3   0  -4    2.35    4.06
   0  -3   3 3388.37   21.65
   0  -3   3 3398.51   22.97
   3   0  -3 3616.01   20.20
   3   0  -3 3701.35   24.02
   0   3   3 3305.58   20.45
  -3   0  -2    8.49    2.22
   3   0  -2    0.53    2.39
   0  -3   2    3.32    3.03
   3   0  -2    0.38    3.25
   0   3   2    2.57    2.48
   3   0  -1  305.57    7.21
   3   0  -1  267.99    4.95
   0  -3   1  254.15    6.48
   0   3   1  224.84    5.92
   3   0   0   -0.42    1.59
   0   3   0    0.26    2.62
   0  -3   0   -1.67    2.29
   3   0   0   -4.90    2.88
   3   0   1  237.57    4.51
   3   0   1  279.09    4.67
   0   3  -1  222.50    5.75
   3   0   1  337.35    7.01
   3   0   1  235.26    3.94
   3   0   2    0.75    2.36
   3   0   2   -2.79    1.72
   3   0   2    0.13    2.73
   0   3  -2   -3.71    2.62
   3   0   3 3392.99   21.04
   3   0   3 3316.79   19.04
   3   0   4    0.91    3.05
   3   0   4    1.45    3.45
   3   0   5  395.34    9.82
   3   0   5  406.98    8.75
   0   3  -5  375.31    8.52
   0   3  -6   -0.43    1.64
   3   0   6   -2.86    4.68
   0   3  -6    7.22    4.22
  -3   0   6   -0.41    3.06
   3   0   6    6.79    4.03
   3   0   7 1086.78   17.70
   0   3  -7 1103.62   14.90
   0   3  -7 1042.86    8.72
   3   0   7 1038.00   15.11
  -3   0   7 1067.69   13.75
   0   3  -8    2.51    2.97
   0   3  -8    9.13    4.61
   3   0   8    4.70    4.57
  -3   0   8   -2.80    4.43
   3   0   8    1.17    5.90
   0   3  -9 2585.44   24.70
   0  -3  -9 2555.75   24.71
  -3   0   9 2504.29   25.39
   3   0   9 2615.50   30.27
   0   3 -10    0.43    5.01
   0  -3 -10   -6.02    5.30
  -3   0  10   -1.12    5.64
   3   0  10   -3.07    7.30
   0   3 -11 1630.26   21.73
   0  -3 -11 1648.94   22.50
  -3   0  11 1497.41   23.20
   3   0  11 1507.72   26.26
   0   3 -12    6.68    4.58
   0  -3 -12    1.24    6.38
  -3   0  12    1.10    6.77
   3   0  12   -1.40    8.49
   0   3 -13 1557.58   23.29
   0  -3 -13 1594.10   24.06
  -3   0  13 1583.74   26.98
   3   0  13 1593.60   28.82
   0   3 -14   12.40    5.58
   0  -3 -14   21.50    7.97
  -3   0  14    2.61    8.42
   3   0  14    4.64    8.99
   0  -3 -15  684.08   17.51
   0   3 -15  703.94   17.45
  -3   0  15  721.21   21.01
   3   0  15  687.78   21.64
   0   3 -16    2.46    5.54
  -3   0  16    0.99    9.59
   3   0  16   -4.65   11.10
   0   3 -17 1307.88   24.82
   0  -3 -17 1291.21   24.77
   3   0  17 1215.45   29.42
  -3   0  17 1244.26   28.91
   0  -3 -18    8.22    8.66
  -3   0  18   -5.24   11.29
   3   0  18   -4.17   12.28
   0  -3 -19  565.03   16.57
   0   3 -19  515.61   17.70
   0  -3 -19  739.18   21.43
  -3   0  19  597.56   23.08
   3   0  19  596.80   24.24
   0  -3 -20   26.73    9.56
  -3   0  20   -4.17   13.11
   3   0  20   16.21   13.77
   0  -3 -21  106.22   11.01
  -3   0  21  141.92   16.52
   3   0  21  149.79   18.34
   0  -3 -21   80.17    9.08
   0   3 -21  164.92   13.15
   3   0  22   19.17   15.04
  -3   0  22   19.88   14.34
   0   3 -22  -13.91   10.16
   3   0  23   38.77   16.49
  -3   0  23   12.19   14.98
   0   3 -23    7.69   11.58
   3   0  24    2.45   17.02
  -3   0  24   17.73   16.53
   3   0  25  293.51   23.63
  -3   0  25  237.87   21.83
   3   0  26    8.84   18.07
  -3   0  26    6.91   17.06
   3   0  27   70.43   20.57
  -3   0  27   91.22   20.42
   3   0  28   -2.19   19.59
  -3   0  28   -4.37   18.49
   3   0  29   72.01   21.85
  -3   0  29   82.25   21.27
   3   0  30  -14.01   21.54
  -3   0  30    3.02   20.65
   3   0  31   56.57   23.93
  -3   0  31    3.69   21.95
   3   0  32  157.29   25.28
  -3   0  32  -15.79   22.38
  -3   0  33   89.83   25.48
   3   0  33  139.80   20.73
   3   0  34   44.77   21.31
  -3   0  34    0.06   23.66
   3   0  35  149.29   28.09
  -3   0  35   -6.72   24.56
  -3   0  36   34.48   25.51
   3   0  36   48.06   28.51
   3   0  37  105.47   30.53
  -3   0  37  449.24   33.73
   3   0  38  -38.89   31.32
   3   0  39   17.39   30.51
   3   0  40   23.20   30.69
   1   3  40   17.66   30.51
  -1   3  40   76.78   33.00
  -1  -3  39  103.26   31.47
   1  -3  39   26.32   27.95
  -1   3  39   -8.92   29.35
   1   3  39   20.53   29.89
  -1   3  38    5.31   28.20
   1   3  38  -14.81   27.89
  -1  -3  38   -0.91   29.01
   1   3  37  -27.23   28.03
   1  -3  37   -9.87   28.71
  -1   3  37  -21.36   28.41
  -1  -3  37    1.51   28.12
  -1  -3  36   49.54   29.23
   1  -3  36   44.43   28.94
   1   3  36    4.45   26.85
  -1   3  36   27.39   26.31
   1  -3  35   30.89   27.14
   1   3  35   84.16   28.23
  -1  -3  35   58.29   26.94
  -1   3  35   66.20   26.62
   1   3  34   41.63   24.46
  -1  -3  34    8.33   25.91
   1  -3  34   -9.75   25.57
  -1   3  34   -2.17   23.57
   1  -3  33   26.07   25.50
   1   3  33   53.96   24.29
   1   3  32   96.94   24.27
   1  -3  32   34.86   24.55
  -1  -3  32   45.07   25.03
  -1   3  31  299.02   22.68
   1   3  31  268.96   26.01
  -1  -3  31   -2.12   22.32
   1  -3  31   14.71   23.31
  -1   3  30  111.77   21.87
   1  -3  30   50.85   23.37
  -1  -3  30   67.01   22.90
  -1   3  29   27.51   19.28
  -1  -3  29   38.40   21.08
   1  -3  29   36.27   21.55
  -1   3  28   49.32   19.35
   1  -3  28    6.87   20.25
  -1  -3  28   13.02   20.48
   1   3  27   87.07   18.97
  -1   3  27   97.30   19.62
   1  -3  27   62.30   21.62
  -1  -3  27  103.13   22.09
  -1   3  26   90.93   18.40
   1   3  26  147.33   20.25
  -1  -3  26  143.24   22.13
   1  -3  26   85.38   21.41
   3  -1 -26  256.72   17.45
   3   1 -26  259.37   15.62
   1   3  25  162.81   19.81
  -1   3  25  161.07   19.61
   1  -3  25  179.51   22.30
  -1  -3  25  222.78   23.44
   3   1 -25  100.94   10.78
   1   3  24   81.13   17.07
  -1  -3  24  103.17   19.73
  -1   3  24   75.66   16.86
   1  -3  24   66.40   19.28
   3   1 -24  101.20   10.93
  -1   3  23   -5.51   13.95
   1   3  23   -3.09   14.59
  -1  -3  23  -11.69   16.67
   1  -3  23   20.25   17.15
   1   3  22   18.13   14.25
  -1   3  22   53.64   14.79
   1  -3  22   28.05   15.71
  -1  -3  22   17.45   16.26
  -3   1 -22   74.45   11.81
  -1   3  21   15.54   12.95
   1  -3  21   25.97   15.74
  -1  -3  21   18.00   14.86
   3  -1 -21   10.39    9.49
   1   3  21   29.21   14.04
   3   1 -21   91.44   12.92
   3  -1 -21   85.03   12.49
  -3  -1 -21   42.12   13.04
  -1   3  20  221.64   17.19
  -1  -3  20  211.79   19.22
   1  -3  20  196.06   18.85
   3   1 -20  179.36    9.47
   3  -1 -20  198.51   12.44
   1   3  20  237.80   17.65
   3   1 -20  279.96   14.59
  -3  -1 -20  299.75   15.22
   3  -1 -20  230.88   14.38
  -3  -1 -19  159.51    7.56
   1  -3  19  172.55   17.59
   1   3  19  174.03   15.63
  -1   3  19  160.38   14.74
  -1  -3  19  159.94   17.39
   3   1 -19  152.46    9.49
   3  -1 -19  152.78   11.34
  -3  -1 -19  146.12   11.42
   3   1 -19   91.84    9.18
   3  -1 -19  157.82   11.29
  -1   3  18  481.58   19.25
   1  -3  18  459.48   23.07
  -1  -3  18  481.54   22.30
   1   3  18  490.36   20.16
   3   1 -18  393.65   12.19
  -3   1 -18  403.90   15.16
  -3  -1 -18  541.60   18.57
   3   1 -18  488.62   15.65
   3  -1 -18  559.25   16.92
   3  -1 -18  410.94   14.48
   1  -3  17  186.30   16.80
  -1   3  17  210.76   14.34
   1   3  17  223.57   15.12
  -1  -3  17  202.47   16.51
   3   1 -17  327.49   13.17
   3  -1 -17  218.44   12.65
  -3   1 -17  238.44   11.60
  -3  -1 -17  262.62   14.28
   3   1 -17  188.66    9.72
   3  -1 -17  187.63   11.30
   3  -1 -16  399.48   13.88
  -1   3  16  450.63   17.35
   1   3  16  468.93   18.48
   1  -3  16  418.34   19.87
  -1  -3  16  392.56   19.42
   3   1 -16  399.64   13.74
   3  -1 -16  428.08   14.33
  -3  -1 -16  411.53   15.33
  -3   1 -16  402.01   14.57
   3   1 -16  402.70   11.75
   3  -1 -15   55.46    8.62
   1   3  15   64.29   10.55
  -1   3  15   50.39    9.60
   1  -3  15   46.27   11.55
  -1  -3  15   39.76   11.13
  -3  -1 -15   52.90    6.42
  -3   1 -15   93.62    8.98
   3   1 -15   34.56    5.68
   3  -1 -15   34.74    5.61
   3   1 -15   45.47    7.16
   3  -1 -14   74.97    8.58
   1   3  14   74.78    9.81
  -1   3  14   65.80    9.30
  -1  -3  14   73.45   11.00
   1  -3  14   84.03   11.81
  -3   1 -14  122.71    9.63
  -3  -1 -14   46.55    5.93
   3  -1 -14   62.46    6.80
   3   1 -14   72.57    6.66
   3   1 -14   69.79    7.37
   3  -1 -13   44.82    7.61
   1   3  13   60.55    9.01
  -1   3  13   67.71    8.90
  -1  -3  13   54.42    9.88
   1  -3  13   66.24   10.93
   3  -1 -13   79.64    7.69
  -3  -1 -13  104.65    9.06
   3   1 -13   35.00    6.07
  -3   1 -13   44.74    7.59
   3   1 -13   54.27    7.06
   3  -1 -12 1312.13   20.08
  -1   3  12 1315.34   22.48
   1   3  12 1357.86   23.71
  -1  -3  12 1300.20   25.70
   1  -3  12 1292.72   27.05
   3   1 -12 1317.22   18.49
  -3  -1 -12 1269.07   20.72
   3  -1 -12 1301.64   18.45
  -3   1 -12 1277.57   20.44
   3   1 -12 1318.36   18.26
   3  -1 -11  757.17   15.27
  -1  -3  11  776.99   19.55
   1  -3  11  765.13   20.55
   1   3  11  770.21   17.55
  -1   3  11  788.88   16.97
   3  -1 -11  781.45   13.93
  -3  -1 -11  791.35   15.77
  -3   1 -11  801.30   16.06
   3   1 -11  790.73   13.95
   3   1 -11  742.65   13.81
   3  -1 -10  504.96   12.56
   1  -3  10  487.42   16.14
  -1  -3  10  541.57   15.84
   1   3  10  544.20   14.38
  -1   3  10  528.49   13.43
   3   1 -10  502.67   11.54
  -3   1 -10  537.91   12.63
   3   1 -10  548.96   11.12
   3  -1 -10  535.45   10.96
  -3  -1 -10  508.99   12.45
   3   1  -9   19.16    5.64
   3   1  -9   17.44    4.45
  -3   1  -9   16.20    5.08
  -3  -1  -9   -6.49    4.93
   3  -1  -9    7.84    3.59
   3  -1  -9    9.31    3.81
  -1  -3   9    8.39    6.33
   1  -3   9    8.13    6.89
   1   3   9   14.54    5.67
  -1   3   9   12.06    5.46
   3   1  -9   22.36    5.61
   3  -1  -9   14.27    5.88
   3   1  -8  635.00   11.67
   3   1  -8  656.11   10.57
  -3  -1  -8  697.00   13.01
   3  -1  -8  678.46   10.84
   1  -3   8  709.10   16.86
  -1  -3   8  644.25   15.13
   1   3   8  617.14   13.77
  -1   3   8  650.66   12.93
   3   1  -8  659.61   12.42
   3  -1  -8  680.08   13.46
   3   1  -7  137.85    6.45
   1   3   7  146.81    7.51
   3   1  -7  127.01    5.00
  -1  -3   7  138.94    8.04
   3  -1  -7  133.24    5.34
   1  -3   7  132.59    8.41
  -1   3   7  128.09    6.57
   3  -1  -7  142.33    7.36
   3   1  -7  154.52    7.15
   1   3   6  111.13    6.23
   3   1  -6  128.08    4.38
  -1  -3   6  128.26    6.98
   3  -1  -6  129.49    4.60
   1  -3   6  135.56    7.83
  -1   3   6  116.11    5.68
   3   1  -6  128.91    5.41
   3  -1  -6  136.02    7.10
   3   1  -6  133.48    6.56
   1   3   5  272.70    7.86
  -1   3   5  286.00    6.90
   1  -3   5  301.54    7.56
   3   1  -5  301.31    5.45
  -1  -3   5  279.30    8.39
   3  -1  -5  345.88    9.39
   1  -3   5  292.70    9.31
   3   1  -5  306.92    7.04
   3   1  -5  363.40    9.04
   3  -1  -5  311.67    8.32
   1   3   4  186.41    6.43
  -1   3   4  183.74    5.41
   3   1  -4  182.16    3.92
   1  -3   4  194.19    6.19
  -1  -3   4  181.70    6.40
   3  -1  -4  182.87    7.03
   1  -3   4  184.16    7.23
   3  -1  -4  198.13    6.53
   3   1  -4  167.44    5.24
   3   1  -4  184.92    6.71
   3   1  -3 4100.85   25.27
   3  -1  -3 3855.04   22.43
   1  -3   3 3662.26   22.69
   3   1  -3 3714.78   14.19
  -3   1  -3 3506.09   18.66
   1  -3   3 3673.07   24.96
   3  -1  -3 4010.90   25.85
   3   1  -3 3685.24   19.08
   1   3   3 3591.74   23.27
  -1   3   3 3481.17   19.04
   3  -1  -2 1504.73   13.22
  -1  -3   2 1492.28   14.83
   1  -3   2 1521.02   14.56
  -3   1  -2 1488.59   11.23
  -3  -1  -2 1448.88   11.43
   1  -3   2 1507.72   14.74
   3   1  -2 1490.47   11.81
   3  -1  -2 1559.31   16.11
   3   1  -2 1620.32   15.84
  -1   3   2 1452.47   12.15
   1   3   2 1445.07   14.47
   1  -3   1   50.45    3.56
  -1  -3   1   42.61    3.78
   3  -1  -1   56.52    4.29
   3   1  -1   54.88    2.83
   1  -3   1   48.04    3.21
   3   1  -1   59.32    4.05
  -1   3   1   50.16    3.33
   1   3   1   44.10    3.63
   3  -1  -1   54.40    3.01
  -1   3   0   35.81    3.41
   1   3   0   26.62    3.67
   3  -1   0   22.53    2.05
   3  -1   0   20.59    3.23
   3   1   0   24.15    2.25
   1  -3   0   25.27    2.88
  -1   3   0   20.58    2.91
  -1  -3   0   29.01    3.20
   3  -1   1   52.25    2.58
   3  -1   1   46.82    2.51
   3  -1   1   47.97    2.33
   3  -1   1   46.52    2.09
  -1   3  -1   45.19    3.36
   1   3  -1   41.02    3.54
   3   1   1   45.09    2.97
   3   1   1   41.58    2.48
   3  -1   1   54.06    3.78
   3  -1   2 1480.26   11.23
  -1   3  -2 1474.89   13.23
   1   3  -2 1489.55   12.85
   3  -1   2 1425.90   12.55
   3  -1   2 1602.03   14.27
   3  -1   2 1481.56    9.24
   3   1   2 1439.75   13.26
   1   3  -2 1542.17   15.24
   3  -1   3 3584.21   19.44
   3   1   3 3515.18   19.86
   3   1   3 3665.99   22.85
   3  -1   3 4037.44   21.58
   3  -1   3 3809.20   14.06
   1   3  -3 3732.95   23.44
   3  -1   3 3583.53   22.76
   3   1   4  172.17    6.57
   3   1   4  177.89    5.47
   1   3  -4  193.93    6.20
   3  -1   4  191.91    7.14
   1   3  -4  185.32    4.04
   3  -1   4  175.59    3.35
   3  -1   4  192.72    5.53
   3  -1   4  179.75    5.30
   3  -1   5  292.11    7.61
   1   3  -5  319.60    7.74
   3   1   5  264.92    6.88
   3  -1   5  283.92    9.17
   3   1   5  266.55    8.11
   1   3  -5  305.20    5.03
   3   1   6   96.37    4.69
  -3  -1   6  138.71    5.40
   1   3  -6  121.63    3.82
   3   1   6  119.75    7.08
   3  -1   6  112.28    7.45
   3  -1   6  127.48    5.60
   1   3  -6  127.68    6.19
  -1   3  -6  115.34    6.13
  -3   1   6  123.71    4.85
   1   3  -7  144.93    4.33
  -3   1   7  120.12    5.77
   3  -1   7  116.59    8.12
   3   1   7  131.20    7.61
  -1   3  -7  125.06    6.38
   1   3  -7  112.95    6.13
   3  -1   7  108.85    5.89
   3   1   7   92.56    4.77
  -3  -1   7  117.62    5.94
   1   3  -8  614.40    8.74
  -3   1   8  636.66   12.23
   3  -1   8  628.01   15.58
   3   1   8  645.43   15.03
  -1   3  -8  676.10   12.66
   1   3  -8  670.79   12.44
   3  -1   8  620.36   12.49
  -3  -1   8  667.79   12.76
  -1  -3  -8  636.37   12.44
   1   3  -9   11.00    3.64
   1   3  -9   -5.94    4.73
  -1   3  -9   21.25    5.02
   1  -3  -9   22.99    5.24
  -1  -3  -9   18.24    5.60
   3   1   9   17.31    6.81
   3  -1   9    8.14    6.74
  -3   1   9   15.99    5.21
  -3  -1   9    1.75    5.29
  -1   3 -10  492.24   11.96
   1   3 -10  511.05   12.18
   1  -3 -10  524.89   12.30
  -1  -3 -10  487.10   12.71
   3   1  10  538.65   15.25
   3  -1  10  516.30   16.14
  -3   1  10  512.72   13.27
  -3  -1  10  510.90   13.54
  -1   3 -11  765.08   15.47
   1   3 -11  801.80   15.58
   1  -3 -11  758.58   15.41
  -1  -3 -11  750.23   16.19
   3  -1  11  777.71   20.04
   3   1  11  782.16   18.72
  -3   1  11  748.67   16.86
  -3  -1  11  782.00   17.39
   1   3 -12 1303.40   20.19
  -1   3 -12 1281.25   20.67
  -1  -3 -12 1317.76   21.58
   1  -3 -12 1325.11   20.80
   3   1  12 1266.52   24.54
   3  -1  12 1276.56   26.01
  -3   1  12 1334.17   23.28
  -3  -1  12 1283.59   23.33
   1   3 -13   56.86    6.34
  -1   3 -13   51.46    5.93
   1  -3 -13   54.44    7.67
  -1  -3 -13   56.81    8.18
   3  -1  13   59.98   10.45
  -3   1  13   70.76    8.92
   3   1  13   68.27   10.41
  -3  -1  13   54.31    9.12
  -1  -3 -14  137.63    9.72
   1   3 -14   93.78    7.43
   1  -3 -14  103.08    9.68
  -1   3 -14   67.73    6.72
  -3   1  14   67.75    9.71
   3  -1  14   86.61   12.22
   3   1  14   69.02   10.65
  -3  -1  14   80.42   10.23
  -1  -3 -15   94.95    9.33
  -1   3 -15   49.96    6.51
   1  -3 -15  -10.35    8.81
   1   3 -15   41.87    6.13
   3   1  15   64.68   10.92
   3  -1  15   55.33   11.33
  -3   1  15   43.66    9.90
  -3  -1  15   45.04   10.24
   1  -3 -16  389.67   13.72
  -1  -3 -16  406.37   14.63
   1  -3 -16  411.77   14.28
   1   3 -16  386.37   13.74
  -1   3 -16  459.67   14.93
   3  -1  16  436.52   19.86
   3   1  16  437.07   18.86
  -3   1  16  425.82   17.80
  -3  -1  16  450.35   19.04
   1  -3 -17  187.83   11.86
  -1   3 -17  195.13   10.83
   1   3 -17  172.58   10.60
   1  -3 -17  204.00   11.69
  -1  -3 -17  197.52   11.75
   3   1  17  213.89   16.34
   3  -1  17  216.65   17.02
  -3   1  17  209.82   14.90
  -3  -1  17  212.83   15.80
   1  -3 -18  477.37   16.60
  -1  -3 -18  385.76   16.14
   1   3 -18  408.09   16.32
  -1   3 -18  471.35   16.21
  -3   1  18  450.10   19.39
   3   1  18  500.28   21.74
   3  -1  18  530.93   22.88
  -3  -1  18  480.73   21.01
   1  -3 -18  418.39   15.18
  -1   3 -19  162.34   10.96
   1   3 -19  217.11   13.12
   1  -3 -19  277.64   15.72
  -1  -3 -19  318.83   15.32
   3  -1  19  139.70   16.48
   3   1  19  167.91   16.57
  -3   1  19  158.20   15.09
  -3  -1  19  149.18   16.34
   1  -3 -19  163.41   12.40
  -1   3 -20  161.65   12.27
  -1  -3 -20  200.97   11.71
   1   3 -20  250.92   14.21
   1  -3 -20  216.06   12.05
   3   1  20  223.87   18.53
  -3   1  20  233.68   17.43
   3  -1  20  215.58   18.82
  -3  -1  20  217.27   18.23
  -1  -3 -20  200.79   11.92
   1  -3 -20  224.07   13.37
   1   3 -21   -0.58   10.09
   3   1  21   14.45   14.43
  -3   1  21   10.40   12.71
   3  -1  21   20.23   15.08
  -3  -1  21   39.61   14.93
   1  -3 -21    6.87    9.99
  -1  -3 -21    4.80    9.00
  -3   1  22   19.95   14.13
  -3  -1  22   50.21   15.66
   3  -1  22   34.47   15.52
   1  -3 -22   63.36   13.98
   1   3 -22    9.30   11.91
  -1   3 -22   55.77   13.38
   3   1  22   24.31   14.15
  -3  -1  23    7.43   15.23
  -3   1  23  -13.62   14.27
   3  -1  23   -2.86   15.73
   1   3 -23    5.36   11.61
  -1  -3 -23   95.95   14.73
   1  -3 -23  133.73   14.99
   3   1  23    6.99   15.52
   3  -1  24   92.14   19.15
  -3  -1  24   77.19   17.79
  -3   1  24   93.91   17.22
   3   1  24   86.32   18.28
  -3   1  25  163.33   19.71
  -3  -1  25  124.18   20.13
   3  -1  25  144.20   20.92
   3   1  25  146.64   20.83
  -3  -1  26   83.11   20.05
   3  -1  26  100.70   20.78
  -3   1  26  124.49   19.61
   3   1  26   70.41   19.08
  -3   1  27   94.40   19.08
   3  -1  27  114.61   22.24
  -3  -1  27   80.53   20.31
   3   1  27   70.82   20.30
  -3   1  28   44.05   19.62
  -3  -1  28   48.84   20.20
   3  -1  28   10.81   20.04
   3   1  28  -10.57   19.89
  -3  -1  29   14.81   19.56
   3   1  29   64.98   21.54
   3  -1  29   76.45   22.15
  -3   1  29   19.44   19.23
  -3  -1  30   56.37   21.83
  -3   1  30   90.00   22.50
   3  -1  30   61.25   22.82
  -3  -1  31  -16.74   21.81
   3  -1  31   19.06   22.75
  -3   1  31    3.50   21.27
  -3  -1  32   15.90   22.44
   3  -1  32  -22.11   24.21
  -3   1  32    5.98   21.75
  -3   1  33   56.26   23.67
   3  -1  33   36.34   25.08
  -3  -1  33   59.30   23.96
   3   1  34   51.83   25.91
  -3   1  34   19.44   24.30
  -3  -1  34   46.83   25.73
  -3  -1  35   69.56   26.95
   3   1  35   17.72   26.38
  -3   1  35   -3.47   24.84
  -3  -1  36   46.85   28.00
  -3   1  36  445.02   29.82
   3   1  36   60.54   28.57
   3  -1  36  473.49   35.22
   3  -1  37   81.05   30.05
   3   1  37   17.69   28.74
  -3  -1  37   -2.22   27.69
   3   1  38  -31.28   29.95
   3  -1  38   31.90   31.30
  -3  -1  38   71.02   29.63
   3  -1  39  -29.33   31.65
   3   1  39  -51.70   31.64
   3  -1  40    3.67   31.13
   3   1  40   35.88   31.54
   2  -3  40  207.94   35.87
   2   3  40   73.91   32.03
  -2  -3  39    6.36   30.37
   2   3  39   35.57   30.45
  -2   3  39   30.51   29.30
   2   3  38   20.75   29.27
  -2   3  38   15.66   28.27
  -2  -3  38    8.19   28.48
  -2  -3  37   16.50   28.11
   2  -3  37   37.32   28.95
  -2   3  37   39.27   27.78
  -2   3  36  -18.20   26.58
   2   3  36   19.31   26.53
  -2  -3  36   16.54   26.71
   2  -3  36  -14.64   27.69
  -2  -3  35    5.47   25.92
   2  -3  35    8.52   26.39
   2   3  35  -10.96   26.80
  -2   3  35  -18.01   25.38
  -2  -3  34   55.17   26.96
   2   3  34   37.36   26.32
   2  -3  34   52.42   27.93
  -2  -3  33  -17.43   25.24
   2   3  33   -6.29   23.73
   2  -3  33    8.15   25.44
  -2  -3  32   62.38   24.92
   2   3  32   60.83   24.13
   2  -3  32   75.21   25.23
  -2  -3  31   35.85   23.04
   2   3  31   -6.73   21.38
   2  -3  31   -5.53   24.12
  -2   3  31   72.36   21.26
  -2  -3  30   13.89   21.93
   2  -3  30   21.68   22.62
  -2   3  30   10.93   20.16
   2  -3  29   44.42   21.90
  -2  -3  29    2.19   20.78
   2   3  29  -18.00   17.59
  -2   3  29   28.76   19.56
  -2  -3  28  106.37   22.96
   2  -3  28  119.83   24.45
  -2   3  28  155.87   21.38
   2  -3  27   34.68   20.69
  -2  -3  27   38.81   20.25
  -2   3  27    2.20   17.22
   2  -3  26  -16.52   19.62
  -2  -3  26   -7.98   18.91
   3   2 -26  189.47   15.61
   3  -2 -26  241.53   16.29
  -2   3  26   -2.53   16.67
   2   3  26   52.29   18.63
   2  -3  25   13.46   17.81
  -2  -3  25    9.83   17.31
   3  -2 -25   16.41   11.84
   3   2 -25   47.18   13.50
  -2   3  25   24.84   16.04
   2   3  25   38.95   17.06
  -2  -3  24   75.34   18.23
   2  -3  24  101.97   20.51
  -2   3  24   85.10   16.99
   3  -2 -24   91.24   13.17
   3   2 -24   85.28   11.54
   2   3  24  112.31   18.08
  -2  -3  23    9.99   16.57
   2  -3  23   -3.05   17.10
   3  -2 -23   36.33   13.25
   3   2 -23   44.41   10.38
  -2   3  23    9.38   14.19
   2   3  23   17.12   15.58
  -2   3  22  210.55   17.60
  -2  -3  22  227.91   21.35
   2  -3  22  209.25   21.17
   2   3  22  241.90   19.62
   3   2 -22  206.63   15.00
   3  -2 -22  332.10   16.93
   2  -3  21  273.89   22.08
  -2   3  21  235.14   17.96
  -2  -3  21  236.15   20.57
   2   3  21  256.90   19.01
  -3  -2 -21  414.06   18.25
   3   2 -21  240.82   14.04
  -3   2 -21  255.73   15.01
   3  -2 -21  243.20   14.68
   3  -2 -21  203.20   13.35
  -2  -3  20  918.21   30.75
   2  -3  20 1020.88   32.33
  -2   3  20  943.82   26.96
   3  -2 -20  926.63   21.62
   3  -2 -20 1058.55   24.54
  -3  -2 -20 1038.11   26.15
   3   2 -20  962.33   23.35
  -3   2 -20 1291.34   26.69
   2   3  20  974.58   28.84
   3  -2 -19   67.06   11.29
  -2   3  19   73.99   12.77
   2  -3  19   86.96   15.91
   2   3  19   66.20   12.95
   3   2 -19   71.39    8.46
   3  -2 -19  124.90   12.17
  -3  -2 -19  119.32   12.38
  -2  -3  19   68.40   14.73
   3  -2 -18  115.08   11.46
   2   3  18  120.84   14.06
   2  -3  18  125.16   15.86
  -2   3  18  120.92   13.41
  -3  -2 -18  109.03    8.47
   3   2 -18   71.56    8.03
   3  -2 -18  114.71    9.04
  -3   2 -18  211.52   12.54
  -2  -3  18  105.31   15.13
   3  -2 -17   14.15    9.33
  -2  -3  17   26.14   12.06
   2   3  17   27.08   11.07
  -2   3  17   16.87    9.84
   2  -3  17   17.09   12.47
  -3   2 -17   -6.46    7.46
   3  -2 -17   -2.50    7.14
   3   2 -17   43.25    8.68
   3   2 -17    4.28    6.17
   3  -2 -16   66.32    9.74
  -2  -3  16   77.97   12.94
   2   3  16   65.74   11.60
  -2   3  16   72.27   10.48
   2  -3  16   56.60   13.07
  -3  -2 -16  148.24   12.25
  -3   2 -16   28.87    9.26
   3  -2 -16  101.62    9.35
   3   2 -16  118.79    9.89
   3   2 -16   74.76    7.38
   3  -2 -15  442.74   14.72
  -2  -3  15  519.80   19.57
   2   3  15  514.85   18.52
   2  -3  15  444.32   19.60
  -2   3  15  515.78   17.38
  -3   2 -15  503.74   15.00
  -3  -2 -15  439.60   14.96
   3   2 -15  523.83   14.82
   3  -2 -15  536.21   14.78
   3   2 -15  399.33   10.90
   3  -2 -14  652.32   16.60
  -2  -3  14  615.89   20.27
   2   3  14  633.73   18.96
  -2   3  14  612.74   17.70
   2  -3  14  585.84   21.24
  -3  -2 -14  626.49   16.72
   3  -2 -14  620.80   14.67
  -3   2 -14  732.51   16.74
   3   2 -14  642.89   15.39
   3   2 -14  673.36   13.29
   3  -2 -13  451.19   13.95
  -2  -3  13  487.37   17.52
   2   3  13  506.46   16.64
  -2   3  13  502.38   15.72
   2  -3  13  503.10   19.01
  -3   2 -13  655.55   15.18
   3   2 -13  563.94   13.94
  -3  -2 -13  535.41   14.48
   3  -2 -13  555.90   13.55
   3   2 -13  471.70   11.46
   3  -2 -12 2096.42   26.05
  -2  -3  12 2061.28   30.92
   2   3  12 1957.34   28.67
  -2   3  12 2043.97   27.34
   2  -3  12 1952.64   32.79
   3   2 -12 2161.90   21.52
  -3   2 -12 2167.98   25.35
  -3  -2 -12 2125.76   26.35
   3  -2 -12 2091.05   23.88
   3   2 -12 2100.12   23.67
   3   2 -11  159.15    7.65
   2  -3  11  191.20   12.97
  -2  -3  11  215.05   11.55
  -3   2 -11  249.57    9.71
   3   2 -11  215.76    8.77
  -3  -2 -11  139.11    7.10
   3  -2 -11  178.31    8.31
   2   3  11  204.38   10.77
   3   2 -11  176.08    8.57
  -2   3  11  198.38    9.98
   3  -2 -11  179.57    9.79
   3   2 -10  633.35   12.06
   2  -3  10  527.63   17.10
  -2  -3  10  511.90   14.93
  -3   2 -10  624.49   13.14
   3   2 -10  541.45   11.54
  -3  -2 -10  529.97   13.38
   3  -2 -10  529.03   11.61
   2   3  10  537.63   14.51
   3   2 -10  589.60   11.96
  -2   3  10  539.51   13.28
   3  -2 -10  580.04   14.24
   3   2  -9  874.08   13.59
   2  -3   9  904.95   20.18
   2   3   9  972.74   17.58
  -3   2  -9  959.11   15.13
   3   2  -9  945.84   13.74
   3  -2  -9  896.08   13.51
  -2  -3   9  910.49   17.79
   3  -2  -9  889.87   11.93
  -3  -2  -9  928.41   16.31
   3   2  -9  890.42   13.75
   3  -2  -9  893.51   16.38
  -2   3   9  916.18   15.72
   2   3   8  508.92   12.56
   3   2  -8  529.36   10.00
   3  -2  -8  511.21    9.64
  -2  -3   8  524.88   13.21
  -3  -2  -8  518.93   12.16
   2  -3   8  535.82   15.37
   3  -2  -8  497.01   12.60
   3   2  -8  520.90   10.75
   3   2  -8  538.81   10.31
  -2   3   8  525.27   11.34
   2   3   7  168.25    7.92
   3   2  -7  180.28    6.31
   2  -3   7  186.52    7.55
  -2  -3   7  174.52    8.05
   2  -3   7  165.48    9.81
   3  -2  -7  155.51    8.07
   3   2  -7  194.75    7.50
   3   2  -7  182.60    6.33
  -2   3   7  162.45    6.64
   2   3   6  129.18    7.04
   3   2  -6  139.49    5.27
   2  -3   6  181.43    7.10
  -2  -3   6  132.40    6.71
   3   2  -6  146.97    6.67
   3   2  -6  135.73    5.36
  -2   3   6  134.19    5.60
   2  -3   6  133.15    8.57
   3  -2  -6  130.80    7.64
   2  -3   5 2061.75   23.24
   3   2  -5 2127.20   15.80
   2  -3   5 2159.21   19.37
   2  -3   5 2158.86   12.92
   3  -2  -5 2215.27   21.81
   3   2  -5 2350.31   19.96
  -2   3   5 2003.48   15.71
   3   2  -5 2119.49   16.19
   2   3   5 2040.78   20.94
   2  -3   4  104.20    5.31
   3   2  -4  136.69    6.17
  -2   3   4   94.29    3.87
   2   3   4   81.69    5.25
   2  -3   4   96.37    6.46
   3   2  -4  110.79    4.30
   3  -2  -4  122.27    6.76
   3   2  -4  125.34    4.50
  -3   2  -3  544.16    8.62
   2  -3   3  538.99    9.16
   3  -2  -3  554.16   10.92
   3   2  -3  564.69    8.09
  -2   3   3  510.39    6.64
   2  -3   3  537.37   10.66
   3   2  -3  558.11    8.00
   2   3   3  517.85    9.99
   3   2  -2 1742.23   13.85
   2  -3   2 1729.84   15.36
  -2   3   2 1676.20   11.52
   2   3   2 1718.72   17.00
   2  -3   2 1694.21   16.31
   3  -2  -2 1770.50   17.76
   3   2  -2 1833.39   13.93
   3  -2  -2 1752.60   15.83
  -3   2  -1  969.50    9.25
   2  -3   1 1082.44   11.73
   2   3   1 1040.63   13.35
  -2   3   1 1029.23   10.20
   3   2  -1 1227.73   11.58
   3  -2  -1 1179.22   11.92
   3   2  -1 1249.81   11.27
   2  -3   1 1106.95   12.48
   3  -2  -1 1189.44   13.98
   2  -3   0   23.50    2.66
   2  -3   0   19.66    2.95
   3  -2   0   18.35    2.39
   3  -2   0   17.88    2.57
   2   3   0   24.76    3.89
   3   2   0   25.66    3.26
  -2   3   0   28.14    3.22
   3  -2   0   21.25    3.76
   3  -2   1 1046.70    9.93
   2   3  -1 1181.41   13.00
   3  -2   1 1126.52    9.82
   3  -2   1 1093.91   10.06
  -2   3  -1 1091.14   12.62
   2  -3  -1  990.30    9.45
   2  -3  -1 1043.55    9.06
   3   2   1 1013.37   12.03
  -2   3  -1  943.49   10.98
   2   3  -1  914.28   10.91
   3  -2   1 1030.86    9.65
   3  -2   1 1193.08   13.16
   3  -2   2 1815.20   13.68
   3   2   2 1697.98   16.09
  -2   3  -2 1743.87   14.75
   2   3  -2 1739.61   13.38
   2   3  -2 1814.45   16.65
  -2   3  -2 1733.36   16.02
   3  -2   2 1776.18   10.77
   3  -2   2 1673.52   15.34
   3  -2   2 1772.85   15.35
   3  -2   3  583.19    8.87
   2   3  -3  568.28    9.73
   3  -2   3  523.57    8.30
   3  -2   3  532.04   10.24
   3   2   3  506.77    9.75
   2   3  -3  567.99    7.70
   3  -2   3  541.47    5.43
   3   2   4   86.22    5.63
   3  -2   4  140.26    5.05
   2   3  -4  137.78    5.76
   3  -2   4   92.58    4.66
   2   3  -4  106.56    3.82
   3  -2   4   96.04    6.14
   3   2   5 2020.70   20.51
   2   3  -5 2220.92   18.77
   3  -2   5 2054.45   18.52
  -3   2   5 1975.69   13.47
   2  -3  -5 2056.27   15.79
   2   3  -5 2209.55   15.06
   3  -2   5 2417.19   16.02
   3  -2   5 1975.03   22.84
   3  -2   6  138.10    6.63
   2   3  -6  153.49    6.35
  -3   2   6  128.89    5.23
   3  -2   6  139.97    4.68
   3   2   6  119.84    7.07
   3  -2   6  128.00    8.41
   2   3  -6  132.02    4.58
  -3   2   7  174.74    6.63
   3  -2   7  175.20    9.50
  -3  -2   7  176.23    7.31
   3   2   7  163.18    8.19
   2   3  -7  179.97    7.06
   3  -2   7  183.05    6.77
  -2   3  -7  187.40    7.61
   2   3  -7  173.09    5.31
  -3   2   8  513.56   11.10
   3  -2   8  542.08   15.28
  -3  -2   8  523.12   12.01
  -2  -3  -8  486.37   11.16
   3   2   8  517.08   13.22
   2   3  -8  532.93    8.91
   3  -2   8  552.53   12.17
   2   3  -8  534.34   11.03
  -2   3  -8  551.56   11.81
  -2  -3  -9  901.68   15.83
  -3  -2   9  880.19   16.30
  -2   3  -9  930.04   15.80
   2   3  -9  904.26   14.56
   3  -2   9  942.01   20.26
  -3   2   9  905.50   15.49
   2   3  -9  866.00   12.09
   3   2   9  898.70   17.69
  -3  -2  10  510.69   14.04
   2  -3 -10  546.89   12.02
  -2  -3 -10  529.70   13.21
  -2   3 -10  518.44   12.33
   2   3 -10  568.23   12.54
   3  -2  10  495.33   16.51
  -3   2  10  488.76   12.84
   2   3 -10  610.20   10.73
   3   2  10  541.63   15.38
  -3  -2  11  189.03   10.30
  -2  -3 -11  208.17   10.08
   2  -3 -11  190.64    8.73
   2   3 -11  179.67    8.70
  -2   3 -11  206.06    8.83
  -3   2  11  177.46    9.44
   3  -2  11  197.72   12.62
   2   3 -11  167.80    7.31
   3   2  11  206.86   11.21
   3   2  12 1924.04   29.27
  -3   2  12 2030.65   27.85
   3  -2  12 1974.77   32.27
  -3  -2  12 2006.63   29.25
   2   3 -12 2119.69   25.03
  -2   3 -12 2062.84   26.00
  -2  -3 -12 2057.67   26.93
   2  -3 -12 2088.80   25.36
   3  -2  13  518.01   19.22
   3   2  13  514.05   17.06
  -3   2  13  506.81   15.73
  -3  -2  13  511.39   17.21
  -2   3 -13  485.42   13.96
   2   3 -13  509.42   13.97
  -2  -3 -13  509.74   15.20
   2  -3 -13  539.21   14.60
   3  -2  14  572.56   20.65
   3   2  14  563.42   18.70
  -3   2  14  553.36   17.21
   2  -3 -14  633.46   16.18
  -2  -3 -14  586.65   16.18
   2   3 -14  602.18   15.67
  -2   3 -14  617.07   15.98
   2  -3 -14  568.60   15.45
  -3  -2  14  578.35   18.93
   3   2  15  503.46   18.53
   3  -2  15  532.13   20.38
  -3   2  15  482.05   16.82
   2  -3 -15  439.29   14.72
   2  -3 -15  450.40   13.72
  -2   3 -15  471.71   14.65
   2   3 -15  465.50   14.69
  -2  -3 -15  654.60   17.24
  -3  -2  15  480.53   18.37
   3   2  16   71.59   11.79
   3  -2  16   59.02   12.82
  -3   2  16   67.86   10.75
   2  -3 -16   84.31   10.22
  -2  -3 -16   98.75    8.33
   2  -3 -16   51.29    7.81
  -2   3 -16   60.64    7.02
   2   3 -16   69.82    9.00
  -3  -2  16   68.81   11.79
  -3  -2  17   30.46   12.14
   3  -2  17   39.62   13.24
  -3   2  17   23.72   10.21
   2  -3 -17   27.73    9.47
  -2   3 -17   23.92    5.60
  -2  -3 -17    5.84    9.37
   2   3 -17   59.88    9.21
   2  -3 -17   23.04    7.98
   3   2  17   17.06   10.96
   3  -2  18  122.39   15.79
   3   2  18  125.50   14.70
  -3   2  18  161.45   14.02
   2  -3 -18  101.38   11.40
  -2  -3 -18   64.34    9.07
   2  -3 -18   95.53    9.28
   2   3 -18  135.44   10.81
  -2   3 -18  105.97    9.06
  -3  -2  18  110.34   14.48
   2  -3 -19   43.74   10.54
   3   2  19   73.86   14.41
   2   3 -19   88.66   11.72
  -2   3 -19   78.17    7.98
   2  -3 -19  193.93   13.10
  -2  -3 -19  211.99   14.19
   3  -2  19   85.00   16.06
  -3  -2  19   77.39   14.47
  -3   2  19   73.52   12.78
   2  -3 -20  917.76   21.79
   3   2  20  997.00   29.66
  -2   3 -20  937.07   24.09
   2   3 -20 1013.99   24.03
  -2  -3 -20  981.73   23.91
   2  -3 -20  970.65   22.97
   3  -2  20  974.13   31.31
  -3   2  20 1005.45   28.54
  -3  -2  20  955.88   30.30
   2  -3 -21  208.73   13.86
  -2  -3 -21  236.46   12.23
   3   2  21  250.13   19.09
   2   3 -21  210.30   14.87
   2  -3 -21  186.60   14.69
  -2  -3 -21  156.50   14.06
  -2   3 -21  266.34   15.76
   3  -2  21  237.57   20.35
  -3   2  21  268.65   18.50
  -3  -2  21  241.99   19.65
   2  -3 -22  218.11   14.40
   3  -2  22  228.47   21.20
  -3   2  22  213.51   18.02
  -3  -2  22  180.33   19.48
  -2   3 -22  335.18   16.68
   2  -3 -22  266.63   17.73
  -2  -3 -22  290.42   18.73
   2   3 -22  212.47   15.30
   3   2  22  205.27   19.09
  -3   2  23   -8.00   14.12
  -3  -2  23  -15.52   16.44
   3  -2  23  -30.24   16.57
   2   3 -23  172.63   14.26
   2  -3 -23  158.37   14.81
  -2  -3 -23  126.15   15.52
   3   2  23   19.06   15.73
   3  -2  24  132.83   19.92
  -3  -2  24   82.17   18.57
  -3   2  24   85.40   16.50
   2  -3 -24   73.96   12.07
   3   2  24   70.67   17.50
  -3  -2  25    8.55   16.70
   3  -2  25   15.78   17.82
  -3   2  25   32.85   17.15
   2  -3 -25   54.86   15.09
   3   2  25   16.46   17.51
   3  -2  26    7.47   18.94
  -3  -2  26   23.87   17.78
  -3   2  26  -10.04   16.35
   3   2  26  -17.20   18.55
   3   2  27   16.93   18.85
  -3   2  27   10.41   17.72
   3  -2  27   -1.05   20.06
  -3  -2  27   12.50   19.28
   3  -2  28   96.67   22.73
  -3  -2  28  151.12   22.92
  -3   2  28  139.32   21.15
   3   2  29   44.37   18.04
  -3   2  29   31.37   19.56
   3  -2  29   35.75   22.22
  -3  -2  29  -11.50   21.17
   3  -2  30   42.49   23.10
  -3   2  30   38.19   21.03
  -3  -2  30   29.69   22.02
  -3   2  31    9.72   20.71
   3  -2  31  -11.09   22.81
  -3  -2  31   12.44   22.18
  -3   2  32   39.30   22.73
   3  -2  32   44.94   24.83
   3   2  32   14.92   22.68
  -3  -2  32   37.74   23.21
   3  -2  33   16.30   24.25
   3   2  33  -10.03   24.40
  -3   2  33  -30.91   23.13
  -3  -2  33    7.86   23.50
   3  -2  34   45.31   26.53
  -3  -2  34   74.11   26.50
   3   2  34   86.62   28.19
   3  -2  35   35.34   26.85
   3   2  35   35.78   26.89
  -3  -2  35   -0.06   25.59
   3   2  36  -29.90   28.23
  -3  -2  36  -14.74   26.55
   3   2  37  -12.13   28.27
  -3  -2  37   31.02   28.29
  -3   2  37   72.18   27.77
   3  -2  38  199.95   32.67
  -3  -2  38  -12.66   28.89
   3  -2  39  -41.36   32.33
   3   2  39  -26.57   30.48
   3  -2  40   16.61   31.88
   3   2  40   58.91   32.83
  -3   3   0 1790.53   15.08
   3   3   0 1603.05   16.70
   3  -3   0 1839.69   13.19
   3  -3   0 1998.28   15.91
   3  -3   1 2385.72   17.73
   3   3  -1 2034.58   15.92
   3  -3   1 2190.41   17.02
   3  -3   1 2507.97   19.66
  -3   3   1 2243.79   13.82
   3   3   1 2173.31   19.84
   3   3  -1 2580.73   19.11
  -3   3  -1 2067.58   15.95
   3  -3   2   22.99    4.03
   3   3   2   16.13    4.02
   3   3  -2   19.74    3.94
   3  -3   2   18.21    3.22
   3  -3   2   11.41    3.50
   3   3  -2   18.74    2.93
   3   3  -2   22.18    2.86
  -3   3  -2   20.53    3.36
   3  -3   3 8344.19   34.52
   3   3   3 8097.30   39.35
   3  -3   3 8719.62   34.09
   3   3  -3 8489.37   35.98
  -3   3  -3 8487.17   35.93
   3  -3   3 8088.96   40.14
   3  -3   4   17.80    4.03
   3   3   4   17.09    4.78
   3   3  -4   21.26    4.32
   3   3  -4   16.58    3.20
  -3   3   4   19.49    2.41
   3  -3   4   12.40    5.12
   3  -3   4   26.66    3.96
   3   3   5 6978.79   39.09
   3   3  -5 6958.28   32.70
   3  -3   5 6749.33   33.84
   3  -3   5 7153.87   28.63
   3   3  -5 7020.70   29.62
   3  -3   5 6686.16   42.79
  -3   3   5 6722.00   26.22
   3  -3   6  560.89   11.20
  -3   3   6  544.07    8.99
   3  -3   6  665.02    8.78
   3  -3   6  563.18   14.62
   3   3  -6  577.97    9.32
   3   3   6  550.36   12.66
   3   3  -6  589.73   10.38
   3  -3   7  489.09   11.40
   3   3  -7  495.43   10.20
  -3  -3  -7  500.02   11.28
  -3  -3   7  476.24   11.11
   3  -3   7  462.76   14.42
  -3   3   7  440.89    9.31
   3  -3   7  575.40    7.71
   3   3   7  452.23   12.06
   3   3  -7  499.28    8.98
   3  -3  -8  916.03   11.33
  -3  -3   8  943.70   16.21
  -3  -3  -8  978.76   16.08
   3  -3   8  956.86   20.26
  -3   3   8  860.61   13.73
   3  -3   8 1005.29   15.92
   3   3  -8  989.95   14.56
   3   3  -8  937.90   12.66
   3   3   8  890.24   17.17
   3   3   9 1860.26   24.79
   3  -3   9 1755.83   27.90
  -3   3   9 1775.88   20.64
   3   3  -9 1862.87   20.17
  -3   3  -9 1791.47   21.83
   3   3  -9 1768.29   18.07
  -3  -3   9 1772.14   23.40
  -3  -3  -9 1787.69   22.38
   3  -3  -9 1646.56   16.82
  -3  -3  10  430.40   13.24
  -3  -3 -10  419.70   12.62
   3  -3 -10  409.93   10.00
   3   3 -10  441.88   10.38
   3   3  10  481.17   14.02
  -3   3  10  464.59   12.14
   3  -3  10  464.26   16.60
   3   3 -10  461.48   11.26
  -3   3 -10  470.52   12.16
   3  -3 -10  458.21   13.25
  -3  -3  11  761.23   18.10
   3  -3 -11  722.75   14.29
  -3  -3 -11  720.97   16.38
   3   3 -11  682.99   12.81
   3   3  11  707.84   17.62
  -3   3  11  655.72   15.04
   3  -3  11  701.25   20.38
  -3   3 -11  780.78   15.90
   3   3 -11  745.13   14.59
   3  -3 -11  720.19   16.54
  -3  -3  12  227.53   12.28
  -3  -3 -12  204.57   10.56
   3  -3 -12  231.23    9.89
   3   3 -12  190.89    9.02
   3   3 -12  219.92    9.52
  -3   3 -12  207.46    9.30
   3   3  12  217.83   12.12
   3  -3 -12  199.06   11.12
   3  -3  12  203.05   13.97
  -3   3  12  236.30   11.11
   3   3  13 1713.79   28.47
  -3   3  13 1679.44   25.69
   3  -3  13 1558.49   31.52
   3  -3 -13 1659.01   22.96
   3   3 -13 1685.92   23.25
  -3  -3 -13 1682.22   25.69
  -3   3 -13 1573.81   24.27
  -3  -3  13 1577.23   28.08
   3  -3 -13 1690.20   25.30
   3   3  14    1.11    9.20
  -3   3  14    6.02    7.54
   3  -3  14    0.57   10.63
   3  -3 -14    6.10    7.15
   3  -3 -14    2.61    8.56
  -3  -3  14    1.03    9.25
   3   3 -14   13.17    7.21
  -3   3 -15  111.15    7.60
   3   3 -15  153.54   10.20
  -3  -3 -15  120.42    8.94
   3  -3 -15   92.20    6.83
   3  -3 -15  136.53   11.24
   3   3  15  124.08   11.91
  -3  -3  15  159.84   13.29
   3  -3  15  126.94   14.07
  -3   3  15  162.35   11.91
   3   3 -16  775.46   18.74
  -3  -3 -16  768.53   20.08
  -3   3 -16  742.63   18.85
   3  -3 -16  696.63   17.44
   3  -3 -16  724.91   18.84
   3   3  16  900.15   24.02
  -3  -3  16  777.84   23.99
  -3   3  16  850.98   21.99
   3  -3  16  805.76   25.90
  -3   3 -17 1864.63   30.61
   3  -3 -17 1840.45   28.09
  -3  -3 -17 1958.46   31.28
   3   3 -17 1995.41   29.51
   3  -3 -17 1879.13   29.21
   3   3  17 2054.67   35.76
  -3  -3  17 1887.42   36.60
   3  -3  17 1935.63   38.41
  -3   3  17 2002.95   33.21
  -3   3 -18  158.84   10.35
  -3  -3 -18  177.79   12.94
   3   3 -18  147.00   11.20
   3  -3 -18   97.56   10.15
   3  -3 -18  157.89   12.86
   3   3  18  160.76   14.88
  -3  -3  18  139.97   15.97
  -3   3  18  171.46   14.09
   3  -3  18  145.34   16.55
   3  -3 -19   19.95   10.59
   3   3  19   42.42   13.54
   3   3 -19   17.02    9.71
  -3  -3 -19   84.91   10.75
  -3   3 -19   43.46    6.44
  -3   3  19   61.91   12.22
  -3  -3  19   42.70   13.78
   3  -3  19   54.54   15.72
  -3   3 -20  331.08   14.81
   3   3 -20  306.45   16.73
   3  -3 -20  356.70   14.55
  -3  -3 -20  394.04   15.33
   3  -3 -20  343.35   16.07
   3   3  20  405.58   21.00
  -3  -3  20  353.45   21.72
   3  -3  20  436.35   24.10
  -3   3  20  374.63   19.38
   3  -3 -21  536.48   19.33
   3   3  21  648.13   25.56
  -3   3 -21  517.13   20.96
   3  -3 -21  571.57   20.19
  -3  -3 -21  496.00   20.69
   3   3 -21  630.48   20.54
  -3  -3  21  599.00   27.34
  -3   3  21  595.47   23.35
   3  -3  21  589.63   27.63
   3  -3 -22  258.56   15.75
   3   3  22  315.62   20.74
   3   3 -22  407.12   18.08
  -3  -3 -22  375.38   20.26
   3  -3 -22  302.01   17.85
  -3   3  22  324.44   19.40
   3  -3  22  360.41   24.73
  -3  -3  22  296.20   22.29
   3   3  23  370.60   22.20
   3   3 -23  303.55   17.89
   3  -3 -23  411.41   18.57
  -3  -3  23  306.00   23.50
   3  -3  23  269.36   22.99
  -3   3  23  269.18   19.61
   3   3  24   22.64   15.29
   3   3 -24  -10.97   15.13
   3  -3  24    2.12   17.55
  -3  -3  24  -21.88   17.43
  -3   3  24   14.93   15.15
   3   3  25  457.64   24.31
   3   3 -25  313.13   19.96
   3  -3 -25  329.42   20.61
  -3   3  25  296.40   22.16
   3  -3  25  313.24   25.36
  -3  -3  25  300.52   24.35
   3   3  26  256.37   20.00
   3  -3 -26  284.10   18.71
   3  -3  26  258.11   25.22
  -3   3  26  323.55   22.86
  -3  -3  26  296.71   25.60
  -3   3  27   18.31   17.27
   3  -3 -27   -8.93   13.95
   3  -3  27    2.60   20.79
  -3  -3  27   25.81   19.86
  -3   3  28   20.18   17.69
   3  -3  28   12.17   20.94
  -3  -3  28   31.07   20.11
  -3   3  29   -9.93   18.72
   3  -3  29    0.54   21.64
  -3  -3  29   -8.96   21.47
   3   3  30  -13.08   20.92
  -3   3  30    8.48   19.99
   3  -3  30   -3.94   21.82
  -3  -3  30  -22.81   21.80
   3   3  31   42.95   23.50
   3  -3  31   28.39   23.80
  -3   3  31    2.47   20.75
  -3  -3  31   13.14   22.42
   3  -3  32  -16.55   24.55
   3   3  32   17.67   23.15
  -3  -3  32    3.31   23.35
   3   3  33  157.80   28.10
  -3   3  33   94.46   19.50
   3  -3  33   87.62   27.02
  -3  -3  33   91.93   26.59
   3  -3  34   -8.73   25.66
   3   3  34   25.90   25.92
  -3  -3  34  -17.88   25.14
   3   3  35   43.35   26.75
   3  -3  35   43.01   29.10
  -3   3  35  102.94   25.54
  -3  -3  35   56.93   27.16
   3   3  36  -14.70   27.20
  -3   3  36   15.02   25.41
  -3  -3  36   76.83   28.57
   3  -3  36   82.72   30.31
   3   3  37   52.68   29.48
  -3  -3  37   22.89   28.41
  -3   3  37   40.61   28.07
   3   3  38  -43.64   30.59
  -3  -3  38   54.11   31.00
   3   3  39   -7.52   30.39
  -3  -3  39    1.08   31.40
   3   3  40   37.90   32.63
   3  -3  40    1.66   32.24
   0  -4  40  473.96   41.22
   0   4  40    3.46   30.26
   0   4  39   23.13   28.89
   0  -4  39   -7.41   30.21
   0  -4  38   35.07   30.95
   0   4  38   40.13   28.44
   0  -4  37   17.99   29.37
   0   4  37   -9.28   27.17
   0  -4  36  -12.97   26.87
   0   4  36   52.60   26.89
   0  -4  35  -28.42   27.03
   0   4  35   14.30   25.02
   0  -4  34  -12.60   26.52
   0   4  34   59.76   26.30
   0   4  33    8.66   23.47
   0  -4  33  -16.18   25.32
   0   4  32   69.18   23.98
   0  -4  32  139.64   26.87
   0   4  31   19.69   21.52
   0  -4  31   58.42   24.62
   0   4  30  293.67   25.16
   0  -4  30   65.85   24.38
   0   4  29   47.30   17.69
   0  -4  29  -28.03   22.27
   0   4  28   56.40   18.08
   0  -4  28  206.92   26.55
   4   0 -27   -1.65   12.91
   0  -4  27  -16.69   20.15
   4   0 -26   57.65    9.05
   0  -4  26   43.31   19.56
   0   4  25   30.60   15.59
   0  -4  25  -12.28   18.40
   0   4  24   69.77   16.41
   0  -4  24   95.31   20.33
   0   4  23   11.08   14.46
   0  -4  23   14.22   17.84
   0   4  22  729.82   26.64
   4   0 -22  620.96   19.32
   0  -4  22  713.61   30.29
   4   0 -21   -3.47    9.31
  -4   0 -21   -7.54    8.48
   0  -4  21   -2.95   15.47
   0   4  21   -0.65   13.09
   4   0 -20  156.43   11.44
   4   0 -20  229.17   13.69
  -4   0 -20  150.54   12.22
   0  -4  20  209.08   19.79
   0   4  20  196.77   16.41
   4   0 -19    3.43    8.86
   0   4  19   -4.28   11.62
   4   0 -19   -9.58    9.09
   0  -4  19   -5.48   14.43
   4   0 -18  222.49   12.49
   0  -4  18  278.46   19.75
   0   4  18  277.04   16.70
  -4   0 -18  291.51   14.94
   4   0 -18  261.25   12.58
  -4   0 -18  211.05    5.36
   4   0 -17   -4.13    8.90
   4   0 -17   34.00    8.76
  -4   0 -17   46.39   10.33
   0   4  17   -6.69   10.54
   0  -4  17   -0.57   12.11
   4   0 -16  493.39   14.96
  -4   0 -16  467.25   15.43
   0   4  16  489.51   17.80
   0  -4  16  490.00   21.74
   4   0 -16  400.65   13.95
  -4   0 -15   15.01    7.33
   4   0 -15   20.02    7.17
   0   4  15   -3.33    8.73
   0  -4  15    1.55   10.66
   4   0 -15   13.88    8.19
   4   0 -14  129.18    8.12
   0   4  14  138.42   10.96
   0  -4  14  186.74   14.50
   4   0 -14  139.59    9.73
   4   0 -13   20.24    6.52
  -4   0 -13    5.68    6.94
   0   4  13   -3.70    7.68
   0  -4  13   -1.36    9.28
   4   0 -13    4.86    7.10
  -4   0 -12  168.71   10.01
   4   0 -12  137.97    7.81
   0   4  12  133.90    9.75
   0  -4  12  150.25   12.18
   4   0 -12  124.97    9.04
  -4   0 -11    2.11    5.30
   4   0 -11   18.51    5.29
   0   4  11   -1.83    6.40
   0  -4  11   10.10    8.31
   4   0 -11   -2.09    6.37
   4   0 -10  626.97   11.42
  -4   0 -10  640.90   13.71
   4   0 -10  657.14   14.46
   0   4  10  701.11   15.42
   0  -4  10  663.39   18.20
   4   0  -9    2.86    3.35
   4   0  -9   -0.11    6.02
   4   0  -9    6.18    5.99
   0   4   9    1.60    5.36
   0  -4   9   -1.49    6.62
   4   0  -8  386.05    7.88
   4   0  -8  381.65   10.57
   0   4   8  328.84    9.66
   0  -4   8  362.10   12.58
   4   0  -8  385.54   11.24
   4   0  -7    7.21    3.15
   4   0  -7    4.07    5.89
   0   4   7   -2.20    4.64
   0  -4   7    3.45    6.20
   4   0  -6 2401.78   23.85
   0   4   6 2260.09   21.58
   4   0  -6 2371.28   21.54
   4   0  -6 2204.76   14.36
   0  -4   6 2154.04   24.52
   4   0  -5   -0.46    5.15
   4   0  -5   -2.40    4.31
   4   0  -5   -0.47    1.85
   0  -4   5   -4.35    5.08
   0   4   5    3.85    4.16
   4   0  -4 2193.08   21.90
   0  -4   4 2154.18   19.75
   0  -4   4 2152.53   21.37
  -4   0  -4 2019.70   16.78
   4   0  -4 2209.69   18.57
   0   4   4 2141.15   19.36
   0  -4   3    2.40    3.76
   4   0  -3    0.27    4.78
   4   0  -3    2.49    2.88
   0  -4   3    3.92    3.94
   0   4   3    4.23    3.42
   4   0  -2 1938.03   20.04
   0   4   2 1551.45   16.42
   4   0  -2 1774.74   14.90
   0  -4   2 1638.22   17.72
   4   0  -1    0.39    3.92
   0  -4   1    1.08    3.64
   0   4   1    1.06    3.56
   4   0  -1    2.32    2.22
   4   0   0 5724.90   23.78
   0  -4   0 6079.92   30.94
   4   0   1    9.35    1.85
   0   4  -1    0.39    3.73
   4   0   1   -0.51    3.94
   4   0   1   -0.04    2.16
   4   0   1   -1.10    2.05
   4   0   2 1742.82   12.88
   4   0   2 1534.23   12.44
   0   4  -2 1475.49   15.62
   4   0   2 1561.72   13.64
   4   0   3    0.66    3.91
   4   0   3    1.29    3.39
   4   0   3    6.28    2.98
   0   4  -3    2.74    3.28
   4   0   4 2156.72   19.56
   4   0   4 2116.37   17.91
   0   4  -4 2132.02   20.54
   4   0   5    3.88    3.90
   0   4  -5    8.67    4.54
   4   0   5   -0.57    4.63
   0   4  -5    0.24    1.86
   0   4  -6 2353.50   12.04
   4   0   6 2304.06   24.11
   0   4  -6 2318.42   22.01
   4   0   6 2234.03   21.42
  -4   0   7   -3.41    3.45
   4   0   7   -0.38    4.65
   4   0   7    4.88    5.72
   0   4  -7   12.75    5.55
   0   4  -7   -1.92    2.05
   4   0   8  391.47   11.11
  -4   0   8  366.91    8.90
   0   4  -8  377.39    5.60
   0   4  -8  397.81   10.73
   4   0   8  368.74   12.19
   0   4  -9    8.27    2.85
   0   4  -9    4.23    5.59
   4   0   9    0.48    6.83
  -4   0   9    2.63    4.70
   4   0   9   -2.72    5.25
   0   4 -10  637.62   14.28
   4   0  10  658.21   17.35
   0  -4 -10  644.12   14.01
  -4   0  10  623.72   13.89
  -4   0  11   -2.28    5.95
   4   0  11    0.62    7.76
   0   4 -12  128.17    7.97
   4   0  12  149.98   11.45
  -4   0  12  143.06    9.77
   0  -4 -12  141.10    9.39
   0   4 -13    7.93    6.18
   4   0  13   -4.83    9.57
  -4   0  13    2.87    7.06
   0  -4 -13   -2.38    7.19
   0   4 -14  225.15   11.30
   4   0  14  142.17   12.99
  -4   0  14  179.70   11.99
   0  -4 -14  158.41   10.67
   4   0  15  -13.18   10.58
  -4   0  15    5.14    9.16
   0  -4 -15   -0.12    8.88
   4   0  16  488.83   20.15
  -4   0  16  433.31   17.93
   0   4 -16  588.13   17.12
   0  -4 -16  558.27   17.70
   4   0  17   -5.60   12.26
  -4   0  17   -3.58   10.08
   4   0  18  283.09   18.59
  -4   0  18  266.41   16.76
   0  -4 -18  193.20   12.31
  -4   0  19   -4.32   12.01
   4   0  19   -4.24   13.33
   0  -4 -19   -2.57   10.10
   4   0  20  156.29   17.07
  -4   0  20  189.37   16.84
   0  -4 -20  143.28   11.26
   0   4 -20  178.43   14.29
   0  -4 -20  173.45   13.04
  -4   0  21    2.07   13.28
   4   0  21   -2.82   14.63
   0  -4 -21    0.34   10.49
  -4   0  22  754.64   27.86
   4   0  22  705.93   28.86
   0  -4 -22  716.79   21.43
   0   4 -22  680.12   21.89
   0  -4 -22  577.72   18.56
   4   0  23   19.85   16.57
  -4   0  23   -4.58   14.77
  -4   0  24   98.14   17.77
   4   0  24   69.86   18.77
   4   0  25  -10.95   17.69
  -4   0  25   14.48   16.11
   4   0  26   63.60   19.15
  -4   0  26   44.23   17.87
   4   0  27   13.76   19.22
   4   0  28  236.90   25.27
  -4   0  28  216.94   24.07
   4   0  29   19.17   21.74
  -4   0  29  -28.04   19.57
   4   0  30   53.35   22.94
  -4   0  30   75.08   21.91
   4   0  31  212.86   27.39
  -4   0  31   23.56   21.45
   4   0  32  109.26   20.88
  -4   0  32  174.03   27.00
  -4   0  33   -0.79   22.84
   4   0  33  120.33   22.61
   4   0  34  176.87   28.34
  -4   0  34   62.89   25.65
   4   0  35   26.98   27.66
  -4   0  35   80.19   26.46
  -4   0  36    4.85   26.76
   4   0  36    4.09   28.93
   4   0  37  -38.45   29.84
   4   0  38   -9.82   30.44
   4   0  39  -32.34   31.21
   4   0  40   -7.02   31.44
   1   4  40   86.68   33.39
  -1  -4  40   43.07   34.18
  -1   4  40  -22.10   30.64
  -1   4  39  -52.61   30.39
   1   4  39   51.32   30.39
  -1  -4  39  -10.79   31.36
   1  -4  39   88.98   32.32
  -1  -4  38  -13.10   30.15
  -1   4  38  -36.43   28.64
   1   4  38   -2.42   29.45
   1  -4  38  -11.78   30.54
   1  -4  37  -27.06   29.33
   1   4  37   37.81   28.50
  -1   4  37   -3.95   27.02
  -1  -4  37  -27.08   30.78
  -1   4  36   58.74   27.37
  -1  -4  36   64.72   29.28
   1  -4  36    4.87   27.62
   1   4  36  -28.57   27.28
  -1   4  35   34.53   26.03
  -1  -4  35   72.30   27.39
   1  -4  35   21.01   27.10
   1   4  35   22.76   25.82
   1   4  34   49.53   24.99
  -1   4  34   62.38   25.41
   1  -4  34   52.53   26.35
  -1  -4  34   26.15   25.87
  -1   4  33   17.07   23.39
   1   4  33   22.45   24.65
   1  -4  33   52.99   26.29
  -1  -4  33  -10.73   24.32
  -1   4  32   28.91   22.13
   1   4  32   27.23   22.81
  -1  -4  32   32.27   24.49
   1  -4  32   82.57   27.21
   1   4  31   -4.47   21.81
  -1  -4  31   77.50   25.06
   1  -4  31   68.66   25.30
   1   4  30  -13.85   20.76
   1  -4  30   42.75   23.86
  -1  -4  30   -8.09   22.50
  -1   4  29   26.56   21.03
   1   4  29   47.00   20.28
  -1  -4  29   -4.93   21.45
   1  -4  29   13.09   21.52
  -1   4  28  441.16   25.87
   1   4  28  477.07   26.52
   4  -1 -28  127.38   11.53
   1  -4  28  226.47   26.82
  -1  -4  28  257.74   27.14
  -1   4  27   57.19   18.78
   4   1 -27   33.89   13.41
   1  -4  27   56.88   21.62
  -1  -4  27   52.41   21.26
  -1   4  26   49.79   16.86
   1   4  26   57.79   14.15
   4   1 -26   90.71   15.43
   1  -4  26    7.67   18.91
  -1  -4  26   14.72   19.57
  -1   4  25  104.06   17.88
   1   4  25  238.37   20.91
   4  -1 -25    5.32   11.65
   4   1 -25  169.32   14.62
   1  -4  25   77.45   20.11
  -1  -4  25   94.24   20.55
   1   4  24  238.94   20.48
  -1   4  24  186.04   19.78
   4  -1 -24  262.22   15.81
   4   1 -24  123.75   12.00
   1  -4  24  163.10   21.32
  -1  -4  24  136.68   20.36
   1   4  23  301.62   20.82
  -1   4  23  268.43   19.91
   4  -1 -23  235.63   16.32
   4   1 -23  236.52   13.92
  -1  -4  23  290.76   23.80
   1  -4  23  301.22   23.33
   1   4  22  228.62   18.35
  -1   4  22  207.05   17.83
   4   1 -22  142.49   11.24
   4  -1 -22  180.08   11.77
   1  -4  22  225.63   22.11
  -1  -4  22  182.09   20.57
   4  -1 -21   56.94   10.65
   4   1 -21   59.17   10.91
  -4  -1 -21   16.79   11.91
  -1  -4  21   -4.43   15.79
   1  -4  21   -6.00   16.25
   1   4  21   19.00   13.88
  -1   4  21    8.96   12.37
   4  -1 -21   16.08   10.35
   4   1 -20  329.98   16.41
  -4  -1 -20  399.63   17.94
   4  -1 -20  310.22   15.51
  -1   4  20  287.20   17.91
   1  -4  20  308.60   22.04
  -1  -4  20  295.32   21.39
   4   1 -20  244.31   11.73
   1   4  20  273.48   18.30
   4  -1 -20  250.19   14.05
   4   1 -19  150.20   11.66
   4  -1 -19  189.93   12.87
  -4  -1 -19    0.25   11.78
  -4   1 -19  297.44   15.07
  -1  -4  19  142.99   17.15
   1  -4  19  142.63   17.17
  -1   4  19  179.19   15.20
   4   1 -19  105.74    9.80
   1   4  19  125.03   13.93
   4  -1 -19   89.70   11.41
  -4   1 -18   30.58    7.74
   4  -1 -18   19.73    8.66
   4   1 -18   23.14    9.15
  -1  -4  18   68.17   15.11
   1  -4  18   87.50   15.46
  -1   4  18   86.90   12.64
   4   1 -18   63.42    9.29
   1   4  18   78.23   12.59
   4  -1 -18   65.24   10.30
  -1  -4  17  216.68   17.24
   1   4  17  203.28   14.45
   1  -4  17  199.49   16.95
  -1   4  17  238.21   14.87
  -4   1 -17  177.69    9.78
  -4  -1 -17  225.91   13.79
   4  -1 -17  218.34   12.09
   4   1 -17  207.81   10.91
   4  -1 -17  206.23   12.28
   4   1 -17  193.05   11.08
  -1  -4  16   32.01   11.72
  -1   4  16   38.76    9.94
   1   4  16   45.44   10.21
   1  -4  16   26.54   11.84
  -4   1 -16   -1.56    7.37
   4   1 -16   96.86    8.92
   4  -1 -16   79.63    9.09
  -4  -1 -16  101.22   10.49
   4   1 -16   47.26    8.39
   4  -1 -16   59.82    9.68
  -1  -4  15  837.65   25.01
   1  -4  15  786.01   25.13
   1   4  15  738.12   20.82
  -1   4  15  802.34   20.68
   4  -1 -15  849.04   17.27
   4   1 -15  818.52   17.60
  -4   1 -15  847.73   19.35
  -4  -1 -15  790.79   18.73
   4   1 -15  760.51   16.51
   4  -1 -15  828.09   18.93
   4   1 -14   96.74    8.78
  -1   4  14  125.21   10.55
   1  -4  14  102.19   13.31
  -1  -4  14  138.13   13.17
   1   4  14  114.23   10.73
   4   1 -14   99.15    7.58
  -4   1 -14  151.00   10.57
  -4  -1 -14  110.46    7.33
   4  -1 -14  108.46    7.07
   4  -1 -14  103.41   10.08
   4   1 -13 1793.42   23.25
  -1   4  13 1932.11   28.03
   1  -4  13 1908.13   34.00
  -1  -4  13 1953.67   32.91
   1   4  13 1884.99   28.62
  -4   1 -13 1906.94   26.14
   4   1 -13 1910.59   23.07
  -4  -1 -13 1910.33   26.28
   4  -1 -13 1922.04   22.73
   4  -1 -13 1821.93   25.66
   4   1 -12  688.50   15.12
  -1   4  12  571.82   15.56
   1  -4  12  582.40   19.86
  -1  -4  12  602.99   19.01
   1   4  12  596.99   16.49
   4  -1 -12  671.37   16.28
  -4  -1 -12  655.46   15.89
   4  -1 -12  612.82   12.98
  -4   1 -12  606.38   15.35
   4   1 -12  578.17   12.64
  -4   1 -11   39.01    6.53
   4   1 -11   14.34    4.43
  -4  -1 -11    6.28    5.57
   4  -1 -11   38.70    5.30
   4   1 -11   27.33    6.95
  -1   4  11   38.88    7.06
  -1  -4  11   29.86    8.72
   1  -4  11   27.35    8.62
   1   4  11   30.23    7.04
   4  -1 -11   32.05    7.62
   4   1 -11   38.62    7.29
   4   1 -10  354.85   11.29
   4  -1 -10  364.40   12.03
   4  -1 -10  376.42    9.21
  -4  -1 -10  405.88   11.78
   4   1 -10  372.47    9.18
   1  -4  10  392.73   15.09
  -1  -4  10  391.68   14.36
   1   4  10  395.02   12.43
  -1   4  10  379.13   11.68
   4   1 -10  347.20   11.05
   4   1  -9  190.49    8.09
   4  -1  -9  175.88    9.37
   4   1  -9  188.57    6.40
   4  -1  -9  174.72    6.38
  -1  -4   9  186.54   10.44
   1  -4   9  186.63   11.07
  -1   4   9  202.15    8.72
   1   4   9  227.61    9.84
   4   1  -9  192.52    9.16
  -1   4   8  665.77   13.04
   1   4   8  687.62   14.46
   4   1  -8  697.04   10.48
  -1  -4   8  648.07   15.48
   4  -1  -8  675.92   10.36
   4  -1  -8  792.69   15.76
   1  -4   8  713.63   17.46
   4   1  -8  724.28   13.34
   4   1  -8  811.64   15.03
  -1   4   7 5087.36   31.66
   1   4   7 4972.94   35.12
   4   1  -7 5203.55   25.15
  -1  -4   7 5100.31   38.20
   4  -1  -7 5056.37   24.58
   4  -1  -7 5240.17   36.96
   1  -4   7 5134.02   41.20
   4   1  -7 5122.45   31.28
   4  -1  -7 5203.66   34.89
   4   1  -7 5443.80   35.90
   1   4   6  831.72   14.44
  -1   4   6  801.75   12.45
   4   1  -6  804.95    9.17
  -1  -4   6  820.66   14.95
   4  -1  -6  803.45    8.87
   4  -1  -6  760.28   14.80
   1  -4   6  839.25   16.65
   4   1  -6  790.54   12.25
   4  -1  -6  757.08   13.66
   4   1  -6  778.80   14.35
   1   4   5  437.01   10.26
  -1   4   5  451.48    9.20
   1  -4   5  488.10   10.51
   4   1  -5  468.42    6.51
  -4   1  -5  479.53    9.13
  -1  -4   5  482.84   11.17
   4  -1  -5  523.39   12.28
   1  -4   5  481.62   12.20
   4  -1  -5  481.54   10.16
   4   1  -5  475.34    9.26
   4   1  -5  559.81   12.12
  -1   4   4  833.03   11.55
   4   1  -4  859.19    7.60
   1  -4   4  911.03   13.24
  -4   1  -4  867.45   11.00
  -4  -1  -4  847.26   11.54
   1  -4   4  818.91   14.05
   4  -1  -4  959.78   15.38
   1   4   4  847.30   13.40
   4  -1  -4  879.66   12.78
   4   1  -4  880.20   11.62
   4   1  -4  967.15   14.93
   4  -1  -3  316.45    9.30
  -1   4   3  262.24    6.90
   1   4   3  265.98    7.98
   4   1  -3  320.77    9.27
   1  -4   3  259.94    7.97
   4  -1  -3  318.44    7.66
   4   1  -3  298.65    6.71
   1  -4   3  248.21    7.77
   1  -4   2   88.30    5.70
  -1  -4   2   92.59    5.64
   1   4   2  110.25    5.96
  -1   4   2  102.14    4.91
   1  -4   2  110.99    5.62
   4  -1  -2  100.68    4.68
   4  -1  -2  112.82    6.52
   4   1  -2   98.18    6.32
   4   1  -2  104.42    4.29
   4   1  -1   52.80    3.45
   4  -1  -1   49.01    5.12
   1   4   1   60.14    5.03
  -1   4   1   49.51    4.24
  -1  -4   1   55.22    4.80
   1  -4   1   52.17    4.81
   4   1  -1   39.61    5.18
   4  -1  -1   48.29    3.32
   4   1   0 3607.74   20.15
   4  -1   0 3487.14   13.56
  -1   4   0 3657.85   24.23
   1  -4   0 3938.34   25.21
  -1  -4   0 3856.53   25.44
   4   1   0 3908.23   26.82
   4  -1   0 3439.71   18.31
   4  -1   0 3766.17   26.37
   4  -1   1   53.85    2.84
   4   1   1   52.16    3.60
   4  -1   1   51.16    2.58
   4  -1   1   53.78    4.86
   4  -1   1   56.51    2.68
   4   1   1   63.12    3.54
   4  -1   1   44.28    2.82
  -1   4  -1   51.67    4.60
   1   4  -1   53.86    4.71
   4   1   2  102.94    4.25
   4   1   2  101.55    4.02
   4  -1   2   94.57    3.91
   1   4  -2  104.75    5.23
  -1   4  -2   96.19    5.17
   4  -1   2  121.42    4.42
   4  -1   2  102.05    3.42
   1   4  -2  107.42    6.14
   4  -1   2  103.89    5.71
   4   1   2  109.98    4.98
   4  -1   3  284.03    5.00
   1   4  -3  246.24    8.08
   4  -1   3  269.02    6.26
   1   4  -3  276.52    7.20
  -1   4  -3  269.42    7.47
   4   1   3  257.06    7.28
   4  -1   3  264.45    7.09
   4   1   3  246.14    6.14
   4  -1   3  329.66    8.21
   4   1   4  857.36   13.19
   4   1   4  807.63   11.50
   4  -1   4  861.09    8.17
   4  -1   4  839.08   11.31
   1   4  -4  891.62   14.00
   4  -1   4  844.84   13.20
   4  -1   4 1038.60   13.25
   4   1   5  436.86   10.81
   4   1   5  476.11    9.58
   1   4  -5  501.35    7.10
   4  -1   5  452.90    9.41
   1   4  -5  492.50   10.72
   4  -1   5  439.71   10.74
   4  -1   5  534.04    9.41
   4  -1   5  467.71    6.14
   4  -1   6  821.78   13.16
  -1   4  -6  833.01   13.90
   4   1   6  814.03   13.23
  -4   1   6  817.46    8.22
   1   4  -6  797.16    8.64
   4   1   6  796.50   14.41
   1   4  -6  832.35   13.85
   4  -1   6  783.04   15.26
  -4  -1   7 5056.68   27.20
   4   1   7 5070.45   34.13
  -4   1   7 4934.86   25.04
   4  -1   7 5170.46   39.06
   4   1   7 5081.60   37.23
   4  -1   7 5151.38   33.51
  -1   4  -7 5393.28   34.98
   1   4  -7 5326.90   33.98
   1   4  -7 5138.83   21.46
  -4  -1   8  678.90   11.92
   4   1   8  624.45   13.12
   4  -1   8  653.58   16.20
   4   1   8  661.37   15.32
  -4   1   8  636.68   11.12
   4  -1   8  617.04   12.83
   1   4  -8  663.68   13.26
  -1   4  -8  684.79   13.89
   1   4  -8  709.15    8.82
   4   1   9  141.84    6.02
  -4  -1   9  183.52    7.91
   4  -1   9  195.72   10.85
   4   1   9  194.27    9.96
  -4   1   9  180.79    7.56
   1   4  -9  198.76    8.86
   4  -1   9  204.88    9.20
  -1   4  -9  174.02    8.30
   1   4  -9  176.30    5.11
   1   4 -10  339.48    7.39
   1   4 -10  422.18   12.04
  -1   4 -10  378.92   11.27
  -4   1  10  373.86   11.13
  -4  -1  10  390.79   11.67
   4   1  10  373.95   13.30
   4  -1  10  366.10   14.36
  -1  -4 -10  416.00   12.09
  -1  -4 -11   57.03    7.47
   1  -4 -11   27.32    5.71
   1   4 -11   29.28    4.84
   1   4 -11   39.43    6.72
  -1   4 -11   37.97    5.93
   4   1  11   28.28    8.13
  -4   1  11   28.32    6.53
  -4  -1  11   30.58    6.81
   4  -1  11   25.25    8.53
  -1   4 -12  622.83   15.60
   1   4 -12  643.30   15.33
  -4  -1  12  569.53   15.87
  -4   1  12  573.00   15.36
  -1  -4 -12  641.94   16.11
   1  -4 -12  589.08   14.86
   4  -1  12  592.57   18.68
   4   1  12  572.01   17.61
  -1   4 -13 2016.92   26.89
   1   4 -13 1924.83   25.78
  -4  -1  13 1809.97   28.01
  -4   1  13 1856.97   27.87
   1  -4 -13 1865.30   25.80
  -1  -4 -13 1813.97   26.49
   4   1  13 1825.25   30.28
   4  -1  13 1893.33   32.62
   1   4 -14  105.96    9.31
  -1   4 -14  122.60    9.70
  -4  -1  14  114.86   10.84
  -4   1  14  108.35   10.42
  -1  -4 -14  111.11    9.85
   1  -4 -14  123.02    9.96
   4   1  14  128.97   12.14
   4  -1  14  123.99   12.66
   1   4 -15  836.72   19.33
  -1   4 -15  796.55   19.29
   4   1  15  765.60   22.55
   4  -1  15  781.33   23.63
  -4   1  15  792.85   21.21
   1  -4 -15  869.25   20.03
  -1  -4 -15  845.60   20.58
  -4  -1  15  800.58   21.82
   4  -1  16   36.41   12.74
  -4   1  16   36.23   10.04
   4   1  16   39.71   12.01
   1   4 -16   49.80    8.48
   1  -4 -16   49.54    9.51
  -1  -4 -16   97.66   10.77
  -1   4 -16   11.30    8.46
  -4  -1  16   45.63   10.68
   1   4 -17  209.17   12.55
   1  -4 -17  118.73    8.23
  -1  -4 -17  265.51   13.34
  -1   4 -17  178.89   12.06
   4   1  17  228.54   16.02
   4  -1  17  210.14   16.92
  -4   1  17  205.96   14.63
  -4  -1  17  215.17   15.50
   1  -4 -18   57.04   10.70
   1  -4 -18   79.72    9.43
  -1   4 -18  101.52   11.71
   1   4 -18   43.32   10.36
  -1  -4 -18   37.09    8.40
  -4   1  18   91.67   13.14
   4   1  18   89.68   13.92
   4  -1  18  100.35   14.51
  -4  -1  18   76.95   12.96
   1  -4 -19  108.99   10.84
   1   4 -19   74.61   11.99
  -1  -4 -19  142.65   10.82
  -4   1  19  124.06   13.94
   4   1  19  132.25   16.20
   4  -1  19  120.98   16.23
  -4  -1  19  119.18   14.30
   1  -4 -19  129.76   12.45
   1   4 -20  281.27   14.00
   1  -4 -20  272.63   14.28
  -1  -4 -20  213.89   12.86
   4   1  20  276.16   19.53
  -4   1  20  288.64   18.39
  -4  -1  20  281.01   18.98
   4  -1  20  311.45   21.43
   1  -4 -20  280.76   15.13
   1  -4 -21  155.89   14.28
  -1   4 -21   32.73   10.47
  -1  -4 -21  198.74   14.55
   4   1  21   11.30   14.47
  -4  -1  21   -1.70   13.47
  -4   1  21   -3.90   12.94
   4  -1  21    0.56   14.26
   1  -4 -21    3.33   10.74
  -1  -4 -21   12.07   10.29
  -1  -4 -22  196.12   12.11
   1  -4 -22  186.68   12.26
  -1   4 -22  102.96   14.58
   1   4 -22  165.19   15.66
   4   1  22  228.59   21.02
  -4  -1  22  205.95   19.18
   4  -1  22  212.15   20.49
  -4   1  22  205.20   18.42
   1  -4 -22  168.25   13.99
   4  -1  23  296.05   23.50
  -4   1  23  253.81   19.71
  -4  -1  23  285.77   21.70
  -1  -4 -23  171.91   14.78
   1  -4 -23  155.88   15.03
   1   4 -23  402.35   19.11
   4   1  23  317.47   22.85
  -4  -1  24  162.33   18.95
  -4   1  24  181.02   19.13
   4  -1  24  194.81   21.80
   1  -4 -24  232.54   18.84
   1   4 -24  208.92   16.76
   4   1  24  149.54   19.86
  -4   1  25   53.70   17.07
  -4  -1  25   85.82   18.63
   4  -1  25   90.79   19.63
   4   1  25  100.38   19.80
  -4   1  26   23.53   16.73
  -4  -1  26   26.16   18.22
   4   1  26    6.12   17.92
   4  -1  26   -0.22   19.11
  -4   1  27   80.19   19.10
  -4  -1  27   73.63   20.14
   4   1  27   68.98   21.14
   4  -1  27   46.78   20.11
  -4  -1  28  218.17   24.45
  -4   1  28  249.26   23.62
   4  -1  28  263.42   26.36
   4   1  28  297.94   26.33
  -4  -1  29  -16.24   19.88
  -4   1  29   11.21   19.34
   4  -1  29   20.31   20.73
  -4  -1  30    8.25   20.26
  -4   1  30    8.17   20.17
   4  -1  30   -6.55   21.81
   4   1  30  -21.02   22.02
  -4  -1  31   24.64   22.77
   4   1  31   72.73   21.04
  -4   1  31   -5.67   21.09
   4  -1  31    9.74   23.32
  -4  -1  32   55.63   24.03
  -4   1  32   34.02   22.86
   4  -1  32   28.60   24.70
  -4   1  33   50.67   22.82
  -4  -1  33   35.02   23.61
   4   1  33   44.32   24.90
   4   1  34   12.27   25.68
  -4  -1  34  -43.74   25.28
  -4   1  35   20.47   24.87
  -4  -1  35   55.20   27.10
   4   1  35    8.41   26.76
  -4  -1  36   89.66   28.50
   4  -1  36  161.01   29.88
   4  -1  37   45.17   30.31
   4   1  37    2.13   29.33
   4  -1  38   22.82   29.85
   4   1  38   26.91   30.28
   4  -1  39    9.02   30.32
   4   1  39  -13.38   31.11
   4  -1  40   22.19   33.81
   4   1  40   26.57   31.76
   2  -4  40  132.45   22.36
  -2  -4  40   64.71   31.48
  -2   4  39  -36.38   29.66
  -2  -4  39   22.70   29.89
   2   4  39  -10.92   30.09
   2   4  38   10.90   29.47
  -2  -4  38  -24.67   30.01
  -2   4  38   66.71   29.60
   2  -4  38    9.15   31.57
  -2   4  37   -4.05   27.36
  -2  -4  37   79.65   30.96
   2   4  37   25.93   27.66
   2  -4  37   73.98   31.25
  -2  -4  36   15.30   27.71
   2   4  36   65.18   27.87
   2  -4  36   17.03   28.69
  -2   4  36  -32.58   27.42
  -2  -4  35  -23.19   27.15
  -2   4  35   13.97   25.02
   2   4  35    8.53   26.29
   2  -4  35   13.18   27.06
  -2  -4  34   38.43   27.10
   2  -4  34   51.25   27.56
   2   4  34  -11.20   24.44
  -2   4  34   45.62   24.65
  -2  -4  33  -31.22   25.26
  -2   4  33   12.94   22.63
   2  -4  33  -15.19   25.60
   2   4  33    5.22   23.54
   2  -4  32  107.42   27.15
  -2  -4  32  111.49   26.77
   2   4  32   84.23   25.76
  -2  -4  31   47.07   24.75
   2  -4  31   71.54   25.96
   2   4  31   20.48   21.94
  -2   4  31  -22.38   17.96
  -2  -4  30   32.56   23.17
   2  -4  30   62.17   24.18
  -2   4  30   59.78   19.24
   2   4  30   89.70   22.73
   2  -4  29   22.35   22.11
  -2  -4  29   61.76   23.36
   2   4  29   29.15   20.21
  -2  -4  28   81.86   22.43
   2  -4  28   65.28   22.15
  -2   4  28   99.71   20.22
   2   4  28  123.89   21.31
  -2  -4  27   17.78   19.68
   2  -4  27   22.87   19.91
   4   2 -27  -12.96   13.69
  -2   4  27   14.03   17.01
  -2  -4  26   -7.64   19.32
   2  -4  26   12.57   20.26
   4   2 -26   34.54   13.25
  -2   4  26   43.99   16.91
   2  -4  25  322.39   26.35
  -2  -4  25  268.36   24.03
   4  -2 -25  155.41   14.57
   4   2 -25  421.37   19.71
   2   4  25  128.39   17.49
  -2   4  25  326.56   22.12
  -2  -4  24  184.13   21.92
   2  -4  24  212.52   23.11
   4   2 -24  194.94   15.84
   4  -2 -24  119.21   13.07
   2   4  24  175.55   16.92
  -2   4  24  228.22   19.73
   2  -4  23   -5.06   18.03
  -2  -4  23   24.35   16.84
   2   4  23   72.99   15.92
  -2   4  23   17.75   13.83
   4  -2 -23   78.36   13.80
   4   2 -23  -12.27   12.88
   4  -2 -22  107.18   12.98
  -2   4  22  175.24   17.08
  -2  -4  22  151.09   19.44
   2  -4  22  164.72   21.26
   2   4  22  244.45   19.32
   4   2 -22  179.21   14.20
   4  -2 -22  221.97   15.83
   4  -2 -21  209.80   14.32
  -2  -4  21  320.31   22.19
   2  -4  21  322.83   22.75
  -2   4  21  322.72   19.02
   2   4  21  369.32   21.11
   4   2 -21  309.96   16.13
   4  -2 -21  207.37   13.60
   4  -2 -20   68.70   11.69
  -2  -4  20   47.03   15.30
  -2   4  20   78.03   13.17
   2  -4  20   66.40   17.00
   2   4  20   44.38   13.33
  -4  -2 -20   45.75   12.39
   4   2 -20   32.49    8.04
   4  -2 -20  108.97   12.66
   4  -2 -19   37.17   10.83
   2   4  19   54.00   12.97
   4  -2 -19   83.36   11.39
   4   2 -19   48.48    7.86
  -2  -4  19   23.46   13.56
  -2   4  19   48.20   12.46
   2  -4  19   33.58   15.03
   4  -2 -18  136.67   12.83
  -2  -4  18  132.10   15.93
   2   4  18  133.95   13.86
   4   2 -18  118.36    8.83
  -4   2 -18  246.87   13.39
   4   2 -18  151.04   10.30
   4  -2 -18  122.06    9.12
  -4  -2 -18   79.44    7.10
   2  -4  18  156.39   17.13
  -2   4  18  156.01   13.78
   4  -2 -17  188.21   12.89
  -2  -4  17  214.72   16.63
   2   4  17  219.51   14.96
   4   2 -17  141.43    9.28
  -4   2 -17  174.16   11.42
  -4  -2 -17  213.93   10.65
   4   2 -17  194.95   10.20
   4  -2 -17  192.72   10.04
   2  -4  17  219.25   18.36
  -2   4  17  213.66   14.26
   4  -2 -16   74.88   10.84
  -2  -4  16   49.02   12.37
   2   4  16   62.27   10.98
   4   2 -16   67.25    8.26
  -4   2 -16    3.98   10.19
  -4  -2 -16  151.49   11.48
   4   2 -16   34.01    6.45
   4  -2 -16  103.98    9.85
   2  -4  16   70.45   13.69
  -2   4  16   56.43   10.15
   4  -2 -15  252.85   13.29
  -2  -4  15  266.01   16.36
   2   4  15  290.36   14.67
   4   2 -15  259.60   10.73
   4  -2 -15  251.76   10.44
  -4   2 -15  248.06   11.63
  -4  -2 -15  227.27   11.85
   4   2 -15  251.32   10.83
   2  -4  15  244.17   16.50
  -2   4  15  288.93   13.81
   4  -2 -14  526.49   16.29
   2  -4  14  526.32   20.58
  -2  -4  14  484.24   18.97
   2   4  14  556.97   17.98
   4   2 -14  545.10   13.65
   4  -2 -14  548.57   13.90
  -4   2 -14  614.14   15.71
   4   2 -14  554.81   13.98
  -4  -2 -14  545.78   15.41
  -2   4  14  508.12   15.88
   4  -2 -13  288.45   12.77
   2  -4  13  284.88   16.25
  -2  -4  13  286.31   15.01
   2   4  13  299.71   14.01
   4   2 -13  288.35   10.80
  -2   4  13  255.44   12.00
  -4   2 -13  428.90   12.90
  -4  -2 -13  291.67   12.26
   4   2 -13  287.94   10.22
   4  -2 -13  324.20   10.74
  -4   2 -12  553.18   13.90
  -4  -2 -12  375.69   12.37
   4   2 -12  400.15   11.01
   4  -2 -12  417.94   11.50
   4  -2 -12  404.80   14.18
  -2  -4  12  427.11   16.07
   2  -4  12  410.32   17.67
   2   4  12  381.71   13.87
   4   2 -12  419.17   12.19
  -2   4  12  416.60   13.34
   4   2 -12  405.64   12.47
   4   2 -11  879.02   15.91
  -4  -2 -11  806.84   16.30
   4   2 -11  806.93   14.03
  -4   2 -11  925.92   16.91
   4  -2 -11  819.77   14.48
  -2  -4  11  787.78   19.40
   2  -4  11  815.14   21.50
   2   4  11  846.70   18.54
   4   2 -11  911.02   16.10
  -2   4  11  842.41   17.06
   4  -2 -11  901.77   18.62
   4   2 -10  215.80    8.98
  -4  -2 -10  203.06    9.28
   4   2 -10  208.31    7.56
  -2  -4  10  191.22   10.68
   4  -2 -10  196.93    7.72
   2  -4  10  204.39   12.47
   2   4  10  214.92   10.41
   4   2 -10  232.15    9.49
  -2   4  10  213.66    9.17
   4  -2 -10  221.16   10.67
   4   2  -9  540.78   11.91
   2   4   9  481.71   13.62
   4   2  -9  474.36    9.97
   4  -2  -9  479.86    9.95
  -2  -4   9  477.17   14.15
  -4  -2  -9  458.77   12.21
   2  -4   9  480.07   15.87
   4   2  -9  574.46   12.84
   4  -2  -9  583.04   14.79
  -2   4   9  511.82   11.94
   2   4   8  776.22   15.97
   4   2  -8  734.95   11.60
  -2  -4   8  735.11   15.92
   4  -2  -8  734.52   10.81
   2  -4   8  736.46   18.23
   4   2  -8  822.66   13.36
   4   2  -8  820.48   14.79
   4  -2  -8  809.01   16.50
  -2   4   8  797.77   13.52
   2  -4   7 1366.67   17.62
   4   2  -7 1357.71   14.30
  -2  -4   7 1402.50   19.91
   4   2  -7 1408.32   18.64
   4   2  -7 1360.97   15.94
   2  -4   7 1308.02   10.17
   4  -2  -7 1320.44   20.03
  -2   4   7 1356.61   16.07
   2   4   7 1301.33   19.21
   2  -4   7 1364.24   22.52
   4   2  -6  312.30    7.07
   2  -4   6  312.20    8.80
   2  -4   6  324.24   11.86
  -2  -4   6  309.60    9.64
   4  -2  -6  293.01   10.54
   2   4   6  314.84    9.97
  -2   4   6  302.66    7.67
   4   2  -6  297.96    9.59
   4   2  -6  291.27    7.67
   4  -2  -5 2539.08   23.92
   4   2  -5 2430.85   16.72
   2  -4   5 2470.14   22.30
  -4   2  -5 2421.66   20.37
   2  -4   5 2376.49   26.02
   4   2  -5 2796.68   24.87
   4  -2  -5 2640.69   26.15
   4   2  -5 2485.07   18.78
  -2   4   5 2316.65   18.20
   2   4   5 2234.52   22.88
   2  -4   4  460.33   11.40
   4  -2  -4  507.08   11.02
   4   2  -4  480.67    7.81
   2  -4   4  491.66   10.16
   2   4   4  460.88   10.93
  -4  -2  -4  461.14    8.96
   4  -2  -4  492.62   12.10
   4   2  -4  502.07    8.83
   4   2  -4  517.32   11.50
  -2   4   4  462.02    8.05
   4   2  -3 3763.97   22.47
   2   4   3 3348.07   26.09
  -2   4   3 3482.39   20.46
  -4  -2  -3 3460.83   21.31
   4  -2  -3 3559.76   25.13
   4  -2  -3 3848.56   29.74
   4   2  -3 3624.89   20.20
   2  -4   3 3717.83   25.86
   2  -4   3 3439.20   27.05
   4   2  -3 3803.30   27.46
   2   4   2  244.88    8.26
  -2   4   2  260.28    6.42
   2  -4   2  251.01    7.74
   2  -4   2  277.40    7.99
   4  -2  -2  292.56    9.35
   4   2  -2  278.05    6.63
   4   2  -2  297.78    6.39
   4  -2  -2  300.11    7.62
   4  -2  -1 1655.62   15.19
  -2  -4   1 1669.78   17.77
   2  -4   1 1604.37   17.06
   4  -2  -1 1689.98   18.80
   2  -4   1 1566.98   15.66
   2   4   1 1610.78   18.70
  -2   4   1 1582.93   15.80
  -4   2  -1 1610.06   12.25
   4   2  -1 1752.71   15.21
  -2   4   0   35.50    4.29
   4   2   0   30.20    3.50
   2   4   0   36.16    4.93
   2  -4   0   48.32    3.71
   4  -2   0   29.24    4.79
   4   2   0   44.38    3.94
  -2  -4   0   50.94    4.43
   4  -2   0   28.69    3.31
   2  -4   0   48.64    4.31
   4  -2   0   52.71    3.04
   4  -2   1 1702.41   17.94
   2  -4  -1 1682.99   15.37
   2   4  -1 1726.03   17.67
   4  -2   1 1650.33   13.13
   4  -2   1 1578.40   12.38
  -2   4  -1 1406.59   15.74
   4  -2   1 1703.05   12.31
   2   4  -1 1395.40   16.29
   4   2   1 1563.37   15.65
   4  -2   1 1590.42   11.49
   2  -4  -1 1632.42   13.52
   2   4  -2  296.25    8.55
  -2   4  -2  262.27    8.18
  -2   4  -2  235.97    6.94
   2   4  -2  233.11    6.88
   4  -2   2  318.30    8.49
   4  -2   2  273.39    6.11
   4  -2   2  281.31    5.37
   4  -2   2  250.19    6.34
   4   2   2  248.87    7.43
   2   4  -3 3584.99   26.98
   4  -2   3 3361.91   21.14
   4   2   3 3412.55   25.01
   4  -2   3 3750.82   24.84
  -2   4  -3 3449.78   23.85
   2   4  -3 3608.18   21.85
   4  -2   3 3576.65   24.84
   4  -2   3 3443.23   15.69
   4   2   4  469.12   10.64
   4  -2   4  476.01    8.98
   2   4  -4  503.50    8.06
   2   4  -4  452.79   10.72
   4  -2   4  495.54    5.80
   4  -2   4  462.85   10.83
   4  -2   4  551.53   10.20
   4  -2   5 2286.01   20.21
   4  -2   5 2295.82   24.38
   2   4  -5 2327.31   21.90
   2   4  -5 2633.85   17.37
   4  -2   5 2402.15   11.57
   4   2   5 2249.62   23.04
   2   4  -6  331.58    9.38
   4  -2   6  337.59    9.08
   4  -2   6  298.20    7.59
   4  -2   6  291.68    4.20
   2   4  -6  301.34    6.42
   4   2   6  292.04    9.87
   4  -2   6  293.80   10.67
  -4   2   6  316.28    5.81
   2   4  -7 1315.71   17.39
   4  -2   7 1322.43   17.48
   4  -2   7 1324.76    8.47
   4  -2   7 1319.91   21.10
  -4   2   7 1234.30   13.19
   4   2   7 1335.51   20.12
   2   4  -7 1348.83   12.96
  -2   4  -8  770.59   14.82
   2   4  -8  821.74   14.47
   4  -2   8  713.51   14.02
  -4  -2   8  747.78   13.22
   4  -2   8  749.24   17.64
  -4   2   8  711.26   11.87
   4  -2   8  694.56    6.49
   4   2   8  810.99   16.52
   2   4  -8  780.88   10.21
  -4  -2   9  473.71   11.92
  -2  -4  -9  483.16   12.33
   2   4  -9  534.17    9.12
  -4   2   9  464.52   11.05
   4   2   9  511.35   14.37
   2   4  -9  548.40   12.70
   4  -2   9  491.80   12.19
  -2   4  -9  542.25   13.02
   4  -2   9  490.78   15.46
  -4  -2  10  197.64    9.41
  -2  -4 -10  155.48    7.23
   2   4 -10  233.79    7.13
  -4   2  10  195.93    8.75
  -2   4 -10  216.68    8.92
   2   4 -10  197.55    8.97
   4   2  10  216.71   11.08
   4  -2  10  187.37   11.84
  -2  -4 -11  766.18   16.71
   2  -4 -11  873.29   16.27
   4   2  11  856.66   19.85
  -4   2  11  776.35   16.25
  -4  -2  11  776.86   17.15
  -2   4 -11  816.67   16.41
   2   4 -11  839.06   16.46
   4  -2  11  802.08   20.78
   2   4 -11  842.22   12.69
  -2  -4 -12  401.02   13.76
   2  -4 -12  460.63   13.02
   4   2  12  413.02   15.52
  -4  -2  12  415.03   14.37
  -2   4 -12  485.84   13.80
   2   4 -12  356.22   12.13
   4  -2  12  426.33   16.63
  -4   2  12  418.32   13.47
   2   4 -12  421.54   10.40
   4   2  13  271.23   14.24
  -4  -2  13  271.05   13.36
   2  -4 -13  285.88   11.83
  -2  -4 -13  273.83   12.45
  -2   4 -13  279.48   11.76
   2   4 -13  328.28   12.14
   4  -2  13  282.19   15.22
  -4   2  13  268.42   12.23
   4   2  14  562.24   19.11
  -4  -2  14  527.39   17.91
  -2  -4 -14  546.11   16.67
   2  -4 -14  558.38   15.64
   2   4 -14  528.79   15.44
  -2   4 -14  508.87   16.14
   4  -2  14  530.61   20.17
  -4   2  14  520.46   16.56
   4   2  15  256.16   14.73
  -4  -2  15  273.67   15.08
  -2  -4 -15  253.27   13.31
   2  -4 -15  265.98   12.66
   2   4 -15  263.99   12.21
  -2   4 -15  234.11   11.97
   4  -2  15  257.83   16.46
  -4   2  15  281.45   14.14
  -2   4 -16   51.33    8.35
   2   4 -16   48.15    8.53
   2  -4 -16   75.75    9.92
   4   2  16   48.13   11.34
  -4  -2  16   57.22   11.67
  -2  -4 -16   45.60    8.08
  -4   2  16   53.61   10.39
   4  -2  16   58.91   12.84
   2  -4 -16   52.79   10.24
   2  -4 -17  169.67   12.51
  -4  -2  17  199.51   15.11
   4   2  17  191.98   15.47
   4  -2  17  221.43   17.87
  -4   2  17  200.53   13.80
   2  -4 -17  148.38    9.15
   2   4 -17  189.30   11.00
  -2   4 -17  182.04   13.15
   2  -4 -18  130.97   12.45
  -4  -2  18  173.80   15.80
   4   2  18  124.63   14.95
  -4   2  18  138.13   13.28
   4  -2  18  158.33   16.63
   2  -4 -18  124.56   10.99
  -2  -4 -18  182.85   10.91
  -2   4 -18   87.66   12.12
   2   4 -18  108.19   10.04
   2  -4 -19   40.94   11.29
  -4  -2  19   45.43   13.44
   4   2  19   55.05   13.97
   4  -2  19   47.78   14.58
  -4   2  19   38.90   11.82
  -2  -4 -19   51.68   11.10
   2  -4 -19   28.41    8.77
  -2   4 -19   43.40    9.67
   2   4 -19   22.20    9.78
   2  -4 -20   60.60   12.27
   4   2  20   52.52   14.48
  -4   2  20   75.10   13.58
   4  -2  20   74.94   16.11
  -4  -2  20   39.85   13.85
   2  -4 -20   31.68    9.45
   2   4 -20   11.37   11.32
   2  -4 -21  250.27   15.67
   4   2  21  355.47   21.24
  -4  -2  21  288.75   20.63
  -4   2  21  336.67   20.47
   4  -2  21  330.51   22.16
  -2  -4 -21  521.55   19.72
   2   4 -21  325.79   16.96
  -2   4 -21  435.67   17.98
   2  -4 -21  516.91   19.15
   2  -4 -22  140.97   14.50
  -4  -2  22  147.47   18.19
  -4   2  22  157.52   16.79
   4  -2  22  186.24   20.18
  -2   4 -22  119.10   13.77
  -2  -4 -22  138.61   10.48
   2   4 -22  266.45   16.54
   2  -4 -22  148.66   11.16
   4   2  22  120.24   17.93
  -4   2  23   23.70   14.89
  -4  -2  23    6.97   16.01
   4  -2  23   19.48   16.64
   2  -4 -23  -11.38   11.11
   2   4 -23   21.49   12.88
   4   2  23  -10.33   16.13
  -4  -2  24  176.74   20.57
  -4   2  24  200.70   18.95
   4  -2  24  184.34   21.90
   2  -4 -24  237.01   17.96
   2   4 -24  110.48   14.12
   4   2  24  219.12   21.02
  -4  -2  25  299.66   23.98
   4  -2  25  244.63   24.35
  -4   2  25  295.32   21.80
   2   4 -25  335.29   20.90
   2  -4 -25  429.18   20.24
   4   2  25  282.12   23.02
  -4  -2  26   24.71   19.20
  -4   2  26    5.61   16.18
   4  -2  26   12.90   19.49
   2  -4 -26  130.95   14.43
   4   2  26  113.44   20.19
  -4  -2  27   52.23   19.69
  -4   2  27   34.37   17.26
   4  -2  27   22.37   20.39
  -4   2  28   97.70   20.26
   4  -2  28  131.40   23.82
  -4  -2  28  141.92   23.49
  -4  -2  29   34.87   21.08
  -4   2  29   52.54   19.56
   4  -2  29   47.73   22.70
  -4  -2  30   25.47   21.73
   4  -2  30   66.86   23.40
  -4   2  30   26.62   19.40
  -4  -2  31   16.05   22.91
  -4   2  31   39.13   21.03
   4   2  31   31.91   22.86
   4  -2  31   12.30   22.69
  -4  -2  32   67.76   25.47
   4  -2  32  122.22   27.59
   4   2  32   66.99   24.67
  -4   2  32  128.01   24.39
  -4  -2  33  -16.87   23.43
  -4   2  33   -4.87   22.14
   4   2  33   -1.47   24.12
   4  -2  33  -10.73   25.19
  -4  -2  34   30.28   24.75
  -4   2  34   60.10   25.00
   4   2  34   41.71   27.12
   4  -2  34  110.89   28.66
   4  -2  35  280.43   25.54
  -4  -2  35  -41.81   27.32
   4   2  35   48.79   27.69
  -4   2  35  379.97   25.18
   4   2  36   40.03   27.91
  -4  -2  36   42.17   27.60
   4  -2  36   66.55   23.40
  -4  -2  37   74.40   29.53
   4   2  37  155.18   32.53
   4   2  38   38.16   30.59
   4  -2  38    5.53   29.65
   4  -2  39  -10.28   30.58
   4   2  39  -13.67   30.34
   4   2  40   45.83   32.17
   4  -2  40   15.38   33.82
   3  -4  40  502.64   40.70
   3   4  40  -12.89   33.36
  -3  -4  39   11.05   31.45
   3   4  39   71.13   32.60
   3   4  38   -2.86   29.19
  -3  -4  38   -3.09   29.52
   3  -4  37  -11.89   29.16
  -3   4  37   -2.86   26.66
  -3  -4  37    6.33   27.73
   3   4  37  -33.33   29.61
  -3  -4  36   25.21   28.20
   3   4  36   37.42   27.09
  -3   4  36   35.64   26.49
   3  -4  36    7.15   28.67
   3  -4  35   11.48   27.41
   3   4  35   29.62   25.88
  -3   4  35    8.16   24.16
  -3  -4  34   17.79   25.64
  -3   4  34   30.25   23.80
   3  -4  34   33.74   26.96
   3   4  34   28.20   24.71
  -3  -4  33  -12.85   25.62
   3  -4  33   -8.07   25.57
   3   4  33   15.65   24.08
  -3  -4  32   38.47   24.98
   3   4  32   94.62   25.92
   3  -4  32   82.37   26.74
  -3  -4  31   37.49   23.94
   3   4  31   78.15   24.66
   3  -4  31   63.16   25.62
  -3  -4  30   45.70   23.01
   3  -4  30   85.03   23.76
   3   4  30   71.12   22.78
  -3  -4  29   16.22   20.91
   3  -4  29   59.88   23.42
   3   4  29    3.70   20.59
  -3   4  29    5.57   17.81
  -3  -4  28   66.27   21.88
   3  -4  28   70.15   22.56
  -3   4  28  129.10   20.48
   3   4  28  107.29   22.03
  -3  -4  27   91.97   21.74
   3  -4  27   79.13   22.27
   3   4  27   88.71   20.56
  -3   4  27  107.40   18.89
  -3  -4  26    9.42   19.19
   3  -4  26   23.88   19.94
   4  -3 -26  -21.74   11.73
   3   4  26   35.11   18.01
  -3   4  26   47.51   17.30
  -3  -4  25   87.95   20.14
   3  -4  25   83.86   21.23
   4   3 -25  194.42   15.67
   4  -3 -25  222.63   17.28
   3   4  25  140.53   19.53
  -3   4  25   59.37   16.56
  -3  -4  24  197.49   22.42
   3  -4  24  228.44   23.61
  -3   4  24  225.50   19.21
   4   3 -24  230.46   16.86
   4  -3 -24  352.32   18.56
   3   4  24  340.76   22.56
  -3  -4  23  162.54   20.68
  -3   4  23  145.82   16.80
   3  -4  23  167.98   22.00
   4  -3 -23   67.43   11.52
   4   3 -23   85.76   13.31
   3   4  23  176.35   17.56
   4  -3 -22  154.21   14.86
  -3   4  22  149.94   16.04
  -3  -4  22  175.23   19.98
   3  -4  22  208.89   22.04
   4   3 -22  116.62   12.77
   4  -3 -22  186.75   15.05
   4  -3 -21  119.10   14.26
   3   4  21   76.67   12.94
   3  -4  21  173.36   19.67
  -3   4  21  193.22   16.43
   4  -3 -21  234.54   15.45
  -4  -3 -21  207.73   15.53
   4   3 -21  144.26   13.67
  -3  -4  21  120.74   17.76
  -3  -4  20  179.23   18.67
   4  -3 -20  135.12   10.13
   4   3 -20  228.25   14.11
  -4   3 -20  115.71    9.23
  -4  -3 -20  117.95    8.51
   3   4  20  137.07   14.01
  -3   4  20  129.50   14.10
   3  -4  20  155.95   19.14
   4  -3 -20  147.11   14.51
  -3  -4  19   37.51   13.72
  -4   3 -19   52.45    6.61
   4  -3 -19   94.21   10.56
   4   3 -19  135.55   12.09
   3   4  19  128.82   13.43
   3  -4  19   35.73   15.01
  -3   4  19   54.40   12.28
   4  -3 -19   59.56   12.09
  -3  -4  18  139.02   15.82
   4  -3 -18   86.96    9.76
  -4   3 -18  127.34    9.10
   4   3 -18  141.37   12.03
   3   4  18  186.64   13.94
   3  -4  18  143.61   17.16
  -3   4  18  137.05   13.00
   4  -3 -18  116.97   12.80
  -3  -4  17  495.54   21.51
   4   3 -17  507.66   16.21
   4  -3 -17  460.03   15.30
  -4  -3 -17  544.85   17.23
  -4   3 -17  464.58   15.90
   3   4  17  549.45   19.98
   3  -4  17  504.21   23.72
  -3   4  17  525.57   18.45
   4  -3 -17  432.02   17.20
  -3  -4  16  426.49   19.60
   4   3 -16  413.10   14.66
  -4  -3 -16  407.76   14.85
  -4   3 -16  379.75   13.60
   4  -3 -16  354.04   13.47
   3   4  16  396.44   16.80
   3  -4  16  384.09   20.79
  -3   4  16  392.79   15.92
   4  -3 -16  383.97   16.20
  -3  -4  15  188.96   14.32
   4   3 -15  166.63   10.30
   4  -3 -15  121.25    8.04
  -4   3 -15  134.31    8.38
  -4  -3 -15  155.01    9.94
   3   4  15  102.12   10.00
   3  -4  15  183.98   15.67
  -3   4  15  161.55   11.61
   4  -3 -15  146.66   12.01
   4  -3 -14  177.52    7.67
  -3  -4  14  204.27   13.85
  -4   3 -14  165.39    8.78
   4  -3 -14  204.60   10.42
  -4  -3 -14  302.22   12.71
   4   3 -14  170.73   10.02
   3   4  14  161.56   11.02
  -3   4  14  179.27   10.87
   3  -4  14  204.82   15.97
   4  -3 -14  184.69   12.21
   4   3 -13   16.76    7.34
   4  -3 -13   12.76    4.52
  -4  -3 -13    3.15    6.26
   4  -3 -13   16.06    6.58
  -3  -4  13    2.85    8.68
   4   3 -13   48.17    7.28
  -4   3 -13   -3.46    7.38
   3   4  13   56.28    9.75
  -3   4  13   26.09    7.44
   3  -4  13   30.79   10.48
   4  -3 -13   20.68    9.07
   4   3 -12 1170.08   18.00
   4  -3 -12 1159.92   18.33
  -4  -3 -12 1219.32   21.64
  -3  -4  12 1159.60   23.81
  -4   3 -12 1156.65   20.47
   4   3 -12 1202.18   18.62
   3   4  12 1162.16   23.16
  -3   4  12 1147.47   19.91
   3  -4  12 1226.09   27.57
   4  -3 -12 1160.08   22.33
   4   3 -11  553.65   12.94
   4  -3 -11  579.54   16.17
   3  -4  11  564.71   18.87
   3   4  11  608.42   17.10
  -4   3 -11  586.76   14.01
   4   3 -11  572.83   12.67
  -3   4  11  565.12   13.84
  -3  -4  11  587.89   16.58
  -4  -3 -11  593.87   15.43
   4  -3 -11  554.53   12.57
   4  -3 -10  547.25   15.46
   3  -4  10  547.94   18.17
   3   4  10  598.66   16.28
  -3   4  10  572.69   12.94
   4   3 -10  566.82   12.29
   4   3 -10  534.83   11.87
  -3  -4  10  587.80   15.63
   4  -3 -10  568.42   11.47
  -4  -3 -10  566.87   14.20
   4  -3  -9 1406.06   22.31
   4   3  -9 1472.33   18.04
   3  -4   9 1400.64   25.88
   3   4   9 1351.48   22.23
  -3   4   9 1356.26   17.80
  -4  -3  -9 1426.16   20.68
  -3  -4   9 1431.76   21.73
   4   3  -9 1336.84   16.90
   3  -4   8  469.46    7.19
   3  -4   8  372.68   10.38
   4   3  -8  438.46   10.21
  -3  -4   8  376.64   11.57
   4   3  -8  429.72    9.86
  -3   4   8  383.47    9.59
   3   4   8  387.90   12.59
   3  -4   8  388.25   14.38
   4  -3  -8  432.54   13.25
   4   3  -7  633.24   11.28
   3  -4   7  651.33    9.10
   4  -3  -7  670.15   15.55
   4   3  -7  636.66   11.06
   3  -4   7  573.43   12.01
   3   4   7  617.21   14.52
   3  -4   7  551.77   15.78
  -3   4   7  599.13   10.58
   3  -4   6  470.06   10.82
   3  -4   6  434.62    8.03
   4  -3  -6  435.97   12.76
   3   4   6  510.29   12.79
  -3   4   6  478.79    8.72
   4   3  -6  471.58    9.65
   3  -4   6  475.84   13.92
   4   3  -6  453.88    9.30
  -3   4   5  611.69    8.60
   3   4   5  648.43   13.57
   4   3  -5  655.94   10.76
   4  -3  -5  687.53   14.82
   3  -4   5  697.64   10.15
   3  -4   5  673.52   12.21
  -4   3  -5  643.40   11.75
   4   3  -5  664.69   10.60
   3  -4   5  656.24   14.95
  -3   4   4 1061.37   10.58
   3  -4   4 1084.24   14.74
   3   4   4 1142.66   17.06
   4   3  -4 1122.91   13.92
   3  -4   4 1097.71   17.37
   4  -3  -4 1137.90   17.96
   4   3  -4 1149.61   13.38
   3   4   3 8391.32   43.71
  -3   4   3 8532.73   28.90
   3  -4   3 8617.36   43.48
   4   3  -3 8637.67   37.30
   3  -4   3 8514.36   39.30
   4   3  -3 9321.08   36.76
   4  -3  -3 9054.86   46.81
   4   3  -2   43.03    4.62
   3  -4   2   34.58    4.77
  -4   3  -2   26.53    3.59
   4   3  -2   32.48    2.84
  -3   4   2   34.37    3.25
   4  -3  -2   45.78    5.89
   3  -4   2   30.47    4.55
   4   3  -2   40.79    3.97
   3   4   2   32.89    5.32
   4  -3  -1 2301.30   19.37
  -4   3  -1 2037.51   16.17
   3  -4   1 2311.87   19.11
   4  -3  -1 2326.29   23.05
   4   3  -1 2423.30   19.52
   4   3  -1 2133.16   15.85
   4  -3  -1 2450.98   16.14
   3  -4   1 2344.26   20.48
  -3   4   1 2173.17   17.64
   3   4   1 2141.89   22.48
   3  -4   0   88.60    4.54
   4  -3   0   97.23    5.20
   4  -3   0   81.94    6.39
   3   4   0   65.50    5.98
  -4   3   0   82.90    4.14
   4   3   0   64.24    5.13
  -3   4   0   69.24    5.06
   3  -4   0   87.19    5.10
   4  -3   0   91.97    4.57
   4  -3   1 2350.82   17.66
   4   3   1 2161.76   20.88
   4  -3   1 2150.64   16.16
   3  -4  -1 2250.97   15.36
   4  -3   1 2306.68   21.60
   3   4  -1 1960.65   18.82
  -3   4  -1 2054.23   18.38
   3   4  -1 2457.45   21.25
   4  -3   1 2307.94   17.01
   3  -4  -1 2362.25   18.30
   3  -4  -1 2083.00   15.72
   4  -3   2   34.31    3.67
   3  -4  -2   33.56    2.88
   4  -3   2   34.54    4.36
   4  -3   2   43.98    5.06
   3   4  -2   43.34    5.12
   4  -3   2   35.68    3.35
   4   3   2   25.65    4.91
   3   4  -2   35.81    3.94
  -3   4  -2   30.12    4.30
   3   4  -3 9045.13   36.14
   4  -3   3 8314.19   27.17
   4  -3   3 8464.32   35.94
   4   3   3 8572.40   42.80
   4  -3   3 8937.86   39.62
   3   4  -3 8579.45   41.88
  -3   4  -3 9097.38   41.28
   4  -3   3 8513.17   41.57
   3   4  -3 8805.50   32.46
  -3   4  -3 8264.01   36.89
   3   4  -4 1119.12   15.76
  -3   4  -4 1148.89   15.85
   4  -3   4 1130.29   14.28
   4   3   4 1086.57   16.36
   4  -3   4 1057.63   16.78
   4  -3   4 1083.99    9.12
   4  -3   4 1104.93   14.16
   3   4  -4 1167.99   13.31
   4   3   5  667.63   13.60
   4  -3   5  713.60   11.40
   3   4  -5  667.33   12.68
   4  -3   5  642.29   14.57
   4  -3   5  615.28   11.04
   3   4  -5  715.28   10.30
   4  -3   5  676.51    6.53
   4   3   6  487.44   12.57
   4  -3   6  430.63   10.48
   3   4  -6  430.52   10.48
   3   4  -6  461.10    8.65
   4  -3   6  435.27    8.93
  -4   3   6  492.74    7.79
   4  -3   6  467.97   13.72
   4   3   7  581.08   14.09
   3   4  -7  638.25   12.77
   4  -3   7  598.19   12.68
   4  -3   7  690.63   10.41
   3   4  -7  618.78   10.12
   4  -3   7  591.16   15.78
  -4   3   7  589.33    9.83
   3   4  -8  407.52   10.56
   4  -3   8  374.86   11.30
   3  -4  -8  385.65    8.58
   4  -3   8  474.54    8.36
   4   3   8  378.58   12.38
   3   4  -8  398.41    8.58
   4  -3   8  386.14   14.29
  -4   3   8  373.84    9.14
  -4   3   9 1431.48   18.23
   4  -3   9 1491.19   26.37
  -3  -4  -9 1461.68   20.72
  -4  -3   9 1429.25   20.17
   4   3   9 1403.42   22.98
   3   4  -9 1445.99   15.98
   4  -3   9 1476.28   20.76
   3   4  -9 1485.11   19.56
   4  -3  10  576.40   17.89
  -4   3  10  551.11   12.72
  -3  -4 -10  596.90   14.76
  -4  -3  10  577.57   14.66
   4   3  10  560.06   15.81
   3   4 -10  553.62   10.65
  -3   4 -10  551.68   13.47
   4  -3  10  676.36   15.26
   3   4 -10  602.42   13.60
  -4  -3  11  585.03   15.67
  -3  -4 -11  565.63   15.03
   3   4 -11  555.20   13.72
  -3   4 -11  661.72   15.29
   4  -3  11  590.85   19.19
  -4   3  11  554.30   13.86
   3   4 -11  562.54   11.64
   4   3  11  623.17   16.97
  -4  -3  12 1206.86   22.91
  -3  -4 -12 1162.69   21.90
   3  -4 -12 1185.64   19.13
   3   4 -12 1231.14   20.25
  -3   4 -12 1215.26   21.19
  -4   3  12 1123.80   19.95
   4  -3  12 1139.12   26.49
   3   4 -12 1102.55   16.03
   4   3  12 1081.87   22.71
   4   3  13   47.17    9.60
   3  -4 -13   15.85    6.84
  -3  -4 -13   20.61    7.91
   3  -4 -13   21.97    8.91
   3   4 -13   13.85    7.41
  -3   4 -13   -4.60    6.74
   4  -3  13   25.84   10.99
  -4   3  13   27.99    7.47
   3   4 -13   36.90    6.91
  -4  -3  13   24.93    8.30
  -3   4 -14  208.30   10.31
   3   4 -14  203.37   10.90
   3  -4 -14  199.96   12.24
   4  -3  14  184.45   14.33
  -4   3  14  174.63   11.06
   4   3  14  215.14   13.94
  -4  -3  14  189.67   13.04
   3  -4 -14  214.76   11.25
  -3  -4 -14  200.25   12.33
  -3  -4 -15  194.15   12.38
   3   4 -15  207.76   11.12
  -3   4 -15  170.52    9.54
   3  -4 -15  128.03   11.67
  -4   3  15  155.96   11.27
   4  -3  15  173.89   15.15
   4   3  15  170.14   13.75
  -4  -3  15  177.50   13.66
   3  -4 -15  173.86   11.02
   3   4 -16  479.11   15.65
  -3  -4 -16  333.79   12.94
  -3   4 -16  403.03   14.74
   3  -4 -16  382.17   16.10
   4  -3  16  401.40   20.41
  -4   3  16  382.08   15.90
   4   3  16  401.76   17.83
  -4  -3  16  388.21   17.99
   3  -4 -16  407.79   15.19
  -4  -3  17  508.04   20.86
   4   3  17  516.63   20.15
   3  -4 -17  444.11   17.49
   3   4 -17  542.70   17.07
  -3  -4 -17  603.68   18.58
   3  -4 -17  387.17   13.90
  -3   4 -17  428.04   15.83
   4  -3  17  518.35   22.59
  -4   3  17  518.65   18.69
  -4  -3  18  131.96   14.89
   4   3  18  132.08   14.47
   3  -4 -18  115.36   12.72
   3   4 -18  185.88   12.36
  -3   4 -18  106.93   11.06
  -3  -4 -18  172.21   12.16
   3  -4 -18  108.77   10.39
  -4   3  18  121.58   12.74
   4  -3  18  119.85   16.08
  -4  -3  19   49.35   13.51
   4   3  19   46.36   13.15
   3  -4 -19   53.46   12.21
  -3  -4 -19   73.58   10.29
   3  -4 -19   27.74    8.40
  -3   4 -19   12.96   11.12
   4  -3  19   27.60   14.51
  -4   3  19   24.94   10.67
  -4  -3  20  124.77   16.43
   4   3  20  141.64   16.21
   3  -4 -20  150.70   14.66
  -3  -4 -20  177.02   13.82
   3   4 -20  230.71   14.72
  -3   4 -20  188.44   14.49
   3  -4 -20   65.40    9.62
   4  -3  20  142.58   18.74
  -4   3  20  118.79   13.93
  -4  -3  21  174.09   18.60
   3  -4 -21  137.92   14.44
   4  -3  21  170.02   19.99
  -4   3  21  168.53   16.30
   3  -4 -21  302.66   16.20
  -3   4 -21  360.90   16.94
  -3  -4 -21  284.36   16.62
   3   4 -21  198.62   14.94
   4   3  21  215.44   19.17
   3  -4 -22  158.52   15.51
   4   3  22  287.99   20.02
  -3  -4 -22  184.37   11.35
   3   4 -22  110.70   14.42
   3  -4 -22  182.54   12.42
  -4  -3  22  173.22   19.32
  -4   3  22  154.77   16.65
   4  -3  22  182.65   21.39
   4   3  23  208.56   18.24
   3   4 -23  168.16   15.08
   3  -4 -23  172.46   15.54
  -4  -3  23  113.53   18.50
   4  -3  23  183.20   21.41
  -4   3  23  144.89   17.28
   3   4 -24  256.07   19.49
   3  -4 -24  233.85   18.15
   4  -3  24  219.50   22.59
  -4   3  24  214.54   19.71
  -4  -3  24  177.06   21.08
   3  -4 -25  125.80   14.47
   3   4 -25   97.62   17.37
  -4   3  25   75.77   16.89
  -4  -3  25   67.07   19.69
   4  -3  25   45.26   19.27
   4   3  26  175.51   20.68
  -4   3  26   32.51   16.29
   3  -4 -26  201.24   17.97
  -4  -3  26   47.18   18.79
   4  -3  26   42.86   20.70
   4   3  27  211.79   23.60
   3  -4 -27  211.16   19.06
  -4  -3  27  111.65   21.61
  -4   3  27   82.93   18.35
   4  -3  27  140.91   23.15
  -4  -3  28   60.83   21.99
   4  -3  28   87.06   23.82
  -4   3  28  124.05   19.52
   4   3  28   82.57   21.72
  -4  -3  29   19.39   20.82
   4  -3  29   28.15   21.47
   4   3  29   -7.10   20.34
  -4   3  29   29.29   19.24
  -4  -3  30   74.66   24.30
   4  -3  30   10.25   22.54
   4   3  30   70.56   22.82
  -4   3  30   72.64   20.75
  -4  -3  31   27.12   23.26
   4  -3  31   51.35   24.25
  -4   3  31   74.41   22.39
   4   3  31   38.32   23.15
  -4  -3  32   19.58   23.30
   4   3  32   61.43   25.12
   4  -3  32   34.55   26.03
  -4   3  32  108.12   23.81
  -4  -3  33   19.85   23.43
   4  -3  33   29.64   26.04
   4   3  33   16.10   24.35
  -4  -3  34  -16.82   25.56
   4   3  34   47.81   25.40
   4  -3  34   -4.44   26.33
  -4  -3  35   18.68   25.92
   4  -3  35   21.47   27.31
   4   3  35   57.79   27.56
   4   3  36   29.97   28.02
  -4  -3  36   55.71   28.88
   4   3  37   -3.14   28.53
  -4  -3  37   58.09   29.40
   4  -3  38  421.68   37.20
   4   3  38   22.61   30.28
   4   3  39   36.30   31.36
   4  -3  39  -24.94   31.24
   4   3  40   63.99   33.35
   4  -4   0    2.53    3.04
   4  -4   0    2.12    3.30
   4  -4   0   -0.33    3.84
   4   4   0    1.39    4.76
  -4   4   0   -0.16    3.76
   4   4  -1   45.16    4.74
  -4   4  -1   45.82    4.48
   4  -4   1   58.80    5.79
  -4   4   1   51.28    4.02
   4   4   1   48.65    5.94
   4  -4   1   51.76    4.68
   4  -4  -1   41.92    4.26
   4  -4   1   43.57    4.82
   4  -4   2 1827.19   18.24
  -4   4  -2 1760.67   17.27
   4   4  -2 1836.44   15.69
  -4   4   2 1801.24   13.14
   4  -4   2 1825.64   19.37
   4   4   2 1806.23   21.42
   4  -4   2 1820.90   19.49
   4   4  -2 1821.64   19.17
   4   4  -2 1809.32   18.50
   4   4  -3  911.36   12.77
   4  -4   3  852.50   13.10
   4   4   3  852.98   15.38
   4  -4   3  834.56   13.35
   4   4  -3  869.74   14.11
  -4   4   3  874.78    8.37
  -4   4  -3  906.45   12.83
   4   4  -3  949.47   10.48
   4  -4   3  882.08   15.20
   4  -4   4 3294.94   30.01
   4  -4   4 3264.71   25.39
   4   4   4 3142.35   28.96
  -4   4   4 3171.91   15.59
   4   4  -4 3484.39   27.38
   4  -4   4 3412.86   25.24
   4   4  -4 3495.45   24.25
   4   4  -5  751.94   13.56
  -4   4  -5  787.98   13.42
   4   4   5  801.76   15.72
   4  -4   5  766.23   12.31
   4  -4   5  777.43   13.22
   4  -4   5  829.56   17.04
  -4   4   5  803.61    8.95
   4   4  -5  821.59   12.27
   4   4  -6  668.57   12.90
   4  -4   6  658.34   12.91
  -4   4  -6  689.04   13.40
   4   4  -6  717.45   11.51
   4  -4   6  667.77   16.12
   4  -4   6  724.10   11.59
   4   4   6  640.24   14.90
  -4   4   6  677.80    9.37
   4   4   7   30.61    6.74
   4   4  -7   40.78    4.50
   4  -4   7   20.09    7.42
  -4   4   7   28.69    4.27
   4  -4   7   31.52    4.65
   4   4  -7   35.13    5.87
   4   4  -8   88.83    6.93
   4   4  -8   92.82    6.33
   4  -4   8   94.15    5.33
   4   4   8   82.57    7.88
  -4   4   8   90.12    5.56
   4  -4   8   70.62    9.10
   4  -4   8  116.82    7.63
   4  -4   9  448.93   12.29
  -4  -4  -9  487.94   12.68
  -4  -4   9  485.01   13.06
   4   4  -9  451.73   10.10
   4  -4   9  474.07    8.25
   4   4  -9  452.09   11.30
   4   4   9  476.46   14.59
   4  -4   9  459.29   16.31
  -4   4   9  488.07   10.99
  -4  -4  10  145.25    9.36
  -4  -4 -10  144.97    9.33
   4   4  10  101.36    9.36
   4  -4 -10  150.47   10.55
   4  -4  10  168.78    9.57
   4   4 -10  178.39    8.89
   4   4 -10  124.48    6.37
  -4   4  10  136.61    7.47
   4  -4  10  146.10   11.63
  -4  -4 -11   85.51    8.28
  -4  -4  11   79.08    8.55
   4   4  11   88.27    9.55
   4  -4 -11   58.00    9.56
   4   4 -11   95.24    7.79
   4   4 -11   56.48    5.53
   4  -4  11   89.91   10.76
  -4   4  11   75.10    6.91
   4  -4 -12  360.86   10.91
  -4  -4 -12  410.14   14.14
  -4  -4  12  385.51   14.84
   4   4 -12  449.87   12.15
   4   4  12  401.72   16.02
   4  -4 -12  476.85   16.13
   4   4 -12  429.22   13.10
  -4   4 -12  390.69   13.69
   4  -4  12  395.85   17.65
  -4   4  12  416.27   12.84
  -4  -4  13  223.11   13.28
   4  -4 -13  168.73    7.11
  -4  -4 -13  197.42   11.77
   4  -4 -13  204.56   10.10
   4   4 -13  172.94    9.06
   4   4  13  218.02   13.58
   4  -4 -13  222.01   13.32
   4   4 -13  204.48   10.70
  -4   4 -13  203.67   10.08
  -4   4  13  204.59   10.46
   4  -4  13  200.29   15.19
  -4  -4  14    4.28    8.96
   4  -4 -14    1.26    7.13
   4  -4 -14    6.69    5.00
  -4  -4 -14   18.32    8.93
   4   4 -14   30.44    7.80
  -4   4 -14   25.17    8.24
   4   4 -14   20.10    8.18
   4   4  14   27.68    9.25
   4  -4  14   12.89   11.38
  -4   4  14    6.49    7.19
   4  -4 -14    9.34    9.32
   4   4  15   90.42   11.97
   4  -4 -15  130.42   12.50
  -4  -4 -15  140.59   11.27
  -4   4 -15   99.07    8.65
   4   4 -15  125.77   10.36
  -4  -4  15  103.27   12.80
   4  -4  15   94.55   14.22
  -4   4  15   72.61    9.72
   4  -4 -15  110.62    9.75
  -4   4 -16  391.09   14.43
   4   4 -16  391.47   14.71
   4  -4 -16  402.10   15.08
  -4  -4 -16  471.27   16.26
  -4   4  16  423.69   15.87
   4  -4  16  393.08   20.74
   4   4  16  462.54   19.04
  -4  -4  16  418.60   18.97
   4  -4 -16  408.31   17.42
   4  -4 -17  224.25   11.12
   4   4 -17  239.15   13.73
  -4  -4 -17  147.44   10.93
  -4   4 -17  306.70   13.58
   4  -4  17  282.96   19.15
  -4   4  17  301.30   14.93
   4   4  17  348.82   18.34
  -4  -4  17  291.08   17.76
   4  -4 -17  301.04   16.24
  -4   4 -18   14.60   11.08
  -4  -4 -18   -2.21    7.43
  -4   4  18   14.52   10.09
   4  -4  18   10.18   14.15
  -4  -4  18   -7.68   12.13
   4  -4 -18   12.65   11.57
   4   4 -19   58.56   10.82
   4  -4 -19  102.54   10.24
  -4  -4 -19  143.39   11.57
  -4   4 -19   47.53   10.73
   4  -4  19  111.23   17.28
  -4   4  19   78.28   12.00
   4   4  19  168.72   16.28
  -4  -4  19   95.90   15.26
   4  -4 -19  131.28   14.33
   4   4 -20  224.61   14.50
  -4   4 -20  177.21   14.02
   4  -4 -20  197.35   13.03
   4  -4  20  269.97   20.63
  -4   4  20  302.13   17.36
   4   4  20  348.21   20.58
  -4  -4  20  291.38   20.16
   4  -4 -20  222.94   16.05
   4   4 -21   92.41   13.24
  -4  -4 -21   -3.31    9.26
   4  -4 -21  114.60   12.50
   4  -4  21   49.41   17.45
  -4   4  21   46.83   13.32
   4   4  21   95.88   16.38
  -4  -4  21   65.33   17.26
   4  -4 -21   69.69   14.42
   4   4 -22  528.19   21.85
   4  -4 -22  417.79   17.01
   4  -4 -22  414.16   19.91
   4  -4  22  503.92   27.93
  -4   4  22  555.77   23.51
   4   4  22  535.99   25.54
  -4  -4  22  496.78   26.42
   4  -4  23   43.91   18.91
  -4  -4  23   11.53   16.88
   4  -4 -23   33.73   14.02
  -4   4  23   18.48   13.72
   4   4  23   52.72   16.39
   4  -4 -24  384.25   20.02
   4   4 -24  246.83   19.32
   4  -4  24  272.64   25.04
  -4   4  24  286.36   20.07
  -4  -4  24  246.73   22.92
   4   4  24  296.82   23.25
   4   4 -25   -8.20   14.89
  -4  -4  25   13.81   18.55
   4  -4  25  -18.26   20.07
  -4   4  25   -2.58   15.28
   4   4  25  -13.09   17.38
   4   4 -26   -3.98   15.61
  -4  -4  26   23.25   19.53
   4  -4  26   20.71   19.41
  -4   4  26   -2.94   15.86
   4   4  26   10.73   18.35
  -4  -4  27   56.99   20.99
   4  -4  27   57.07   21.73
   4   4  27   72.96   19.91
  -4   4  27   65.05   18.45
   4  -4  28   36.83   21.03
  -4  -4  28   50.87   21.49
   4   4  28   45.51   20.88
  -4   4  28   16.59   17.57
   4  -4  29    4.45   22.50
  -4  -4  29   -6.37   21.29
  -4   4  29   53.07   19.74
   4   4  29    7.79   20.36
  -4  -4  30   92.61   24.68
   4   4  30  138.05   25.03
   4  -4  30   85.82   25.53
  -4   4  30   74.17   20.68
  -4  -4  31   80.23   25.08
   4   4  31  110.83   24.72
   4  -4  31   80.03   24.83
  -4  -4  32   41.14   23.40
   4   4  32    3.84   23.37
   4  -4  32   29.30   25.50
  -4  -4  33   32.20   24.03
   4   4  33  -19.09   24.26
   4  -4  33   30.22   26.85
  -4  -4  34   64.22   27.14
   4  -4  34   31.98   26.75
  -4   4  34  105.92   25.84
   4   4  34   27.70   25.73
  -4  -4  35    6.09   26.87
   4   4  35   47.80   26.99
   4  -4  35   15.75   28.35
  -4  -4  36    2.14   27.16
   4   4  36    7.83   27.90
   4   4  37    0.44   29.35
  -4  -4  37   57.79   29.04
   4   4  38   15.80   30.25
  -4  -4  38   40.39   29.65
   4  -4  39  533.92   39.45
   4   4  39   38.02   31.38
   0   5  40  -31.58   32.18
   0  -5  40   22.00   33.02
   0  -5  39  -27.16   31.39
   0   5  39   88.09   30.02
   0  -5  38   16.72   30.69
   0   5  38   44.45   29.63
   0   5  37   67.32   28.92
   0  -5  37   38.93   30.27
   0  -5  36   -5.46   28.30
   0   5  36   39.67   26.53
   0   5  35   33.98   25.33
   0  -5  35   18.52   28.37
   0  -5  34   -0.68   26.08
   0   5  34  -10.56   24.52
   0  -5  33   64.23   26.30
   0   5  33   63.73   24.57
   0  -5  32  -12.23   24.73
   0   5  32  -39.65   23.42
   0  -5  31   38.41   24.28
   0   5  31   31.51   22.00
   0  -5  30  -22.81   24.10
   0   5  30   15.29   21.27
   0  -5  29   60.41   23.06
   0   5  29   87.32   21.27
   0  -5  28  -11.09   20.66
   0   5  28    2.53   18.31
   5   0 -27  145.44   14.08
   0   5  27  150.62   19.71
   0  -5  26   31.87   20.71
   0   5  26  165.32   18.78
   5   0 -25   -0.40    9.03
   0  -5  25    7.04   18.86
   5   0 -24   -1.24   10.64
   0  -5  24   -7.91   18.62
   5   0 -23  326.16   17.68
   0  -5  23  243.46   23.41
   0   5  23  301.35   19.47
   5   0 -22   44.14   10.95
   0  -5  22   13.37   17.28
   0   5  22   69.90   15.35
   0  -5  21  353.73   24.03
   5   0 -21  248.71   12.93
   5   0 -21  332.26   15.38
   0  -5  20  -12.57   15.44
   0   5  20  -13.75   11.53
   5   0 -20  -13.74   10.17
   5   0 -19   49.45    9.34
   5   0 -19   37.75   10.51
   0   5  19   82.26   12.77
   0  -5  19   47.50   15.18
   5   0 -18    2.80    7.51
  -5   0 -18   20.09   10.68
   0  -5  18   -9.00   15.03
   0   5  18    3.33   10.60
   5   0 -18   -7.63    9.59
   0  -5  17  221.40   17.99
   5   0 -17  257.58   13.59
  -5   0 -17  295.31   14.49
   5   0 -17  246.06   11.70
   0   5  17  223.99   14.45
   0  -5  16  -12.56   12.03
   5   0 -16   -7.58    9.28
   5   0 -16   26.04    8.05
   0   5  16    6.27    9.23
   0  -5  15 1838.52   36.31
   5   0 -15 1920.55   27.93
   5   0 -15 1859.34   24.67
  -5   0 -15 1859.58   28.21
   0   5  15 2072.85   31.46
   0  -5  14   -3.21   10.75
   5   0 -14   -7.60    8.51
   5   0 -14   24.81    6.51
   0   5  14    1.94    8.21
   0  -5  13  533.77   19.60
   5   0 -13  498.13   15.33
  -5   0 -13  558.64   15.60
   5   0 -13  487.11   12.15
   0   5  13  572.23   16.47
   5   0 -12   20.18    5.42
  -5   0 -12    1.88    6.74
   0  -5  12   -3.17    9.26
   5   0 -12   -2.79    7.51
   0  -5  11  293.90   14.53
   5   0 -11  322.21   12.42
   0   5  11  293.27   11.70
   5   0 -11  276.05    8.87
   5   0 -10   18.02    4.63
   5   0 -10   -6.16    6.97
   0  -5  10    3.12    7.92
   5   0 -10   -4.80    7.09
   0   5  10   -1.54    6.10
   5   0  -9  646.71   10.55
   5   0  -9  581.92   13.69
   0  -5   9  629.25   17.05
   5   0  -9  677.47   15.78
   0   5   9  654.80   14.78
   5   0  -8   -3.96    3.16
   5   0  -8   -3.26    6.38
   5   0  -8    8.55    5.77
   0  -5   8   -1.65    6.79
   0   5   8    2.52    5.37
   0  -5   7  451.21   13.33
   5   0  -7  460.22   11.75
   5   0  -7  461.47   13.13
   0   5   7  427.24   11.20
   5   0  -7  471.32    7.28
   0  -5   6    2.45    5.80
   5   0  -6   -0.11    6.30
   5   0  -6   -5.50    4.88
  -5   0  -6   -5.73    3.67
   5   0  -6   -0.96    2.16
   0   5   6    0.43    4.50
   5   0  -5  997.10   14.63
   5   0  -5 1060.07   17.95
   5   0  -5 1025.42    7.49
   0   5   5  999.70   15.28
   0  -5   5 1070.38   17.15
   0  -5   4   -5.09    5.02
   5   0  -4    8.69    5.92
   0   5   4   -0.07    4.42
   0  -5   4    5.45    5.18
   5   0  -4    0.71    3.85
   5   0  -3  649.77   14.16
   0   5   3  539.66   11.44
   0  -5   3  570.01   12.62
   5   0  -3  572.92   10.15
   5   0  -2    6.23    3.79
   0  -5   2    3.16    4.59
   0   5   2    3.58    4.60
   5   0  -2   -2.60    5.53
   5   0  -1 1507.51   14.46
   5   0  -1 1675.23   20.43
   0  -5   1 1630.75   19.32
   0   5   1 1492.41   18.87
   5   0   0   -2.20    5.10
   5   0   0    3.54    2.67
   0   5   0    0.99    4.81
   0  -5   0   -1.01    4.18
   5   0   0    1.50    1.58
   5   0   1 1472.59   11.70
   0   5  -1 1340.07   18.13
   5   0   1 1661.03   20.06
   5   0   1 1500.91   12.41
   5   0   1 1538.30   13.77
   0   5  -2   -1.02    4.42
   5   0   2    4.61    3.29
   5   0   2    5.97    2.71
   5   0   2    2.36    2.51
   5   0   2   -0.72    5.09
   5   0   3  652.70   12.64
   5   0   3  594.53    9.55
   5   0   3  519.02    9.97
   5   0   3  590.70    8.63
   0   5  -3  530.97   10.86
   5   0   4    0.21    2.94
   0   5  -4   -3.45    4.34
   5   0   4   -1.04    4.20
   5   0   4    1.68    3.54
   0   5  -4    3.62    5.48
   5   0   5  976.82   15.14
   5   0   5 1030.16   14.32
   0   5  -5 1087.55   16.89
   5   0   6   -2.13    4.41
   0   5  -6    1.36    6.19
   0   5  -6   -0.80    2.28
   5   0   6    3.39    5.65
   5   0   7  472.98   11.63
   0   5  -7  491.18   12.31
   5   0   7  457.36   12.79
   0   5  -7  470.29    6.21
   5   0   8   -0.71    5.44
  -5   0   8   -3.02    3.55
   0   5  -8   -8.13    5.55
   5   0   8   -2.49    6.52
   5   0   9  628.37   16.17
   5   0   9  645.47   14.75
  -5   0   9  614.62   11.60
   0   5  -9  617.80    7.31
   0   5  -9  711.72   15.25
   0   5 -10    0.93    3.06
   0   5 -10   -5.79    7.30
   5   0  10    8.31    7.74
   5   0  10    5.09    6.13
  -5   0  10   -1.10    5.18
   0   5 -11  302.26   11.69
   5   0  11  274.37   13.15
  -5   0  11  263.61   10.21
   0   5 -12    0.68    7.00
   0  -5 -12   18.55    7.42
   5   0  12   -1.50    9.14
  -5   0  12    0.77    6.34
   0   5 -13  551.07   15.93
   0  -5 -13  603.50   16.01
   5   0  13  526.84   18.25
  -5   0  13  493.83   15.13
   0   5 -14   13.81    8.34
   0  -5 -14    6.36    7.79
   5   0  14   -3.96    9.40
  -5   0  14   -1.46    7.93
   0   5 -15 2007.72   29.65
   0  -5 -15 1868.54   29.43
   5   0  15 2009.89   35.38
  -5   0  15 1816.61   30.24
   0   5 -16    8.27    9.17
   0  -5 -16   -4.40    9.24
   5   0  16   -3.92   11.42
  -5   0  16   -9.82    9.50
   0   5 -17  238.46   13.47
  -5   0  17  222.76   15.02
   5   0  17  249.83   17.25
   0  -5 -17  251.94   14.43
  -5   0  18   -3.02   11.16
   0   5 -18  -10.57   12.25
   5   0  18   -5.93   12.00
   0   5 -19   87.35   11.42
   5   0  19   82.25   14.84
  -5   0  19   65.72   13.10
  -5   0  20   13.65   12.53
   0   5 -20   43.83   11.46
  -5   0  21  363.30   20.96
   5   0  21  417.58   23.11
   0  -5 -21  330.16   16.79
   0   5 -21  408.62   19.37
   0  -5 -21  320.87   16.37
  -5   0  22   13.34   14.31
   5   0  22   17.81   15.62
   0   5 -22   61.17   14.34
   0  -5 -22   10.42   12.00
   5   0  23  214.84   20.96
   0   5 -23  228.77   18.67
  -5   0  23  245.26   20.48
   5   0  24    3.91   17.28
   0  -5 -24    5.80    6.88
  -5   0  24  -15.39   15.59
   5   0  25   12.96   17.32
  -5   0  25   11.41   16.10
   5   0  26   -7.52   18.43
  -5   0  26  -12.68   17.45
   5   0  27    9.32   19.06
  -5   0  27   55.37   19.06
   5   0  28   12.40   19.95
  -5   0  28   22.60   18.73
   5   0  29  117.49   24.03
  -5   0  29  120.55   22.03
   5   0  30  251.43   23.97
  -5   0  30   -9.93   20.17
  -5   0  31   12.93   21.63
   5   0  32  327.48   28.13
  -5   0  32   41.43   22.77
  -5   0  33   37.57   24.10
   5   0  33  139.04   27.21
   5   0  34   38.84   25.65
  -5   0  34  -30.45   23.30
   5   0  35   28.98   26.95
   5   0  36   -2.74   28.12
   5   0  37   -4.05   29.32
   5   0  38  -34.25   31.10
   5   0  39   -2.09   30.92
  -1   5  40  -11.64   30.36
   1   5  40   89.06   32.71
  -1  -5  40   23.36   32.88
   1  -5  39   92.96   34.39
  -1  -5  39    4.74   31.16
  -1   5  39   17.11   29.02
   1   5  39   48.93   30.72
  -1  -5  38   48.69   29.79
   1   5  38   72.40   28.85
  -1   5  38    7.27   29.08
   1  -5  38   32.04   31.95
  -1  -5  37   -2.47   28.65
  -1   5  37   26.90   27.56
   1  -5  37   30.81   30.63
   1   5  37   26.26   27.64
   1  -5  36   36.25   28.90
  -1  -5  36  -10.34   28.96
  -1   5  36   30.43   26.43
   1   5  35   25.91   25.20
  -1   5  35   58.26   25.83
   1  -5  35    7.23   27.53
  -1  -5  35   20.54   27.04
   1   5  34  -19.16   24.85
  -1   5  34  -32.25   24.54
   1  -5  34   19.60   26.71
  -1  -5  34  -11.07   25.60
   1   5  33   61.62   25.13
  -1   5  33   13.13   23.24
   1  -5  33  -31.67   26.46
  -1  -5  33   -3.65   25.36
  -1   5  32   75.30   24.10
   1   5  32   54.89   23.37
   1  -5  32   70.41   27.42
  -1  -5  32   74.72   27.24
   1   5  31   55.13   22.16
  -1   5  31   65.31   22.60
   1  -5  31  103.63   25.95
  -1  -5  31   59.71   25.88
  -1   5  30  195.40   24.24
   1   5  30  157.94   24.12
   1  -5  30  227.48   28.65
  -1  -5  30  198.72   28.38
  -1   5  29   41.86   19.88
   1   5  29   20.03   19.53
  -1  -5  29   16.58   22.46
   1  -5  29   30.74   23.64
   1   5  28   28.06   19.46
   5   1 -28    9.67   15.09
   1  -5  28   -9.87   22.10
  -1  -5  28    4.15   21.16
  -1   5  27  -20.33   15.03
   1   5  27   37.06   18.14
   1  -5  27  -17.91   20.77
  -1  -5  27   10.45   19.49
   1   5  26   24.86   17.43
   5   1 -26    0.27   13.09
   1  -5  26    9.55   20.22
  -1  -5  26   19.34   19.54
  -1   5  25  470.08   22.68
   1   5  25  410.47   24.46
   5  -1 -25  440.02   20.00
   5   1 -25  342.87   19.11
  -1  -5  25  291.83   25.60
   1  -5  25  303.89   25.99
  -1   5  24  227.26   19.86
   1   5  24  285.96   20.63
   5   1 -24  182.90   14.51
   5  -1 -24   -1.49   13.21
   1  -5  24  138.75   21.68
  -1  -5  24  112.54   21.05
   1   5  23   26.31   13.55
  -1   5  23   17.64   14.93
   5   1 -23   -3.87    9.83
  -1  -5  23   11.73   17.19
   1  -5  23   27.93   18.34
   5  -1 -22  579.58   19.98
   5   1 -22  681.20   20.65
  -1  -5  22  627.14   29.86
   1  -5  22  626.98   30.63
   1   5  22  526.31   22.11
  -1   5  22  609.68   23.99
   5  -1 -22  553.88   19.38
   5   1 -21  103.20    9.81
   5  -1 -21  106.20   10.35
  -1  -5  21  166.18   19.76
   1  -5  21  151.10   19.82
   5   1 -21  108.29   11.04
  -1   5  21  176.18   16.53
   1   5  21   63.27   13.27
   5  -1 -21  109.96   13.00
   5  -1 -20  125.30   12.24
  -5  -1 -20  141.04   14.68
   5   1 -20   77.73   10.67
  -5   1 -20  131.40   11.16
  -1  -5  20   66.65   17.15
   1  -5  20   37.31   16.02
   5   1 -20   34.86   10.03
   1   5  20   44.37   10.67
  -1   5  20   44.64   12.75
   5  -1 -20   27.05   11.63
  -5  -1 -19  131.23   10.47
   5  -1 -19  278.93   13.93
   5   1 -19  329.69   14.95
  -1  -5  19  232.46   19.41
   1  -5  19  286.37   21.12
   5   1 -19  246.76   12.96
   1   5  19  329.57   16.62
  -1   5  19  317.76   17.34
   5  -1 -19  220.71   14.31
   5   1 -18  255.97   12.97
  -5   1 -18  102.62   10.37
   5  -1 -18  208.15   11.62
  -5  -1 -18  291.35   14.48
  -1  -5  18  213.03   18.52
   1  -5  18  189.85   18.03
   1   5  18  257.46   14.71
  -1   5  18  200.51   14.35
   5  -1 -18  167.38   13.19
   5   1 -18  174.43   12.00
  -1  -5  17  186.47   17.09
   1  -5  17  182.39   17.27
   5   1 -17  170.88   10.48
   5  -1 -17  242.54   11.71
  -5   1 -17  204.27   10.39
  -5  -1 -17  234.64   14.12
   5  -1 -17  193.49   13.22
   5   1 -17  206.26   12.18
   1   5  17  248.92   14.26
  -1   5  17  219.88   14.14
   1  -5  16  270.71   18.54
  -1  -5  16  242.12   17.47
  -5   1 -16  235.78   10.45
   5   1 -16  211.75    9.74
  -5  -1 -16  317.62   14.87
   5  -1 -16  275.92   12.22
   5   1 -16  218.58   11.94
   5  -1 -16  215.41   13.24
   1   5  16  306.20   14.42
  -1   5  16  274.05   14.31
   1  -5  15  131.50   14.48
  -1  -5  15  131.50   13.99
  -5   1 -15  110.90    9.08
  -5  -1 -15  123.15    9.62
   5  -1 -15  154.91    9.56
   5   1 -15  138.34    8.78
   5  -1 -15   97.29   10.83
   5   1 -15  101.68    9.98
   1   5  15  102.81    9.46
  -1   5  15  153.60   11.75
   1  -5  14  237.86   15.76
  -1  -5  14  234.58   15.46
   5   1 -14  323.88   10.90
  -5  -1 -14  289.85   11.14
  -5   1 -14  344.68   13.02
   5  -1 -14  259.82    9.51
   5  -1 -14  296.38   13.43
   5   1 -14  281.28   12.44
  -1   5  14  240.81   12.42
   1   5  14  206.78   11.52
  -1  -5  13  136.58   12.52
   1  -5  13  107.12   12.27
  -5  -1 -13   81.81    6.03
   5  -1 -13  127.79    7.71
  -5   1 -13  151.98    9.95
   5   1 -13  159.39    8.21
   1   5  13  177.25   11.29
  -1   5  13  133.44   10.01
   5   1 -13   95.01    9.46
   5  -1 -13  108.47   10.66
   5   1 -12   16.41    7.96
   5  -1 -12    0.05    5.02
   5   1 -12   18.04    5.49
   1  -5  12    3.53    9.35
  -1  -5  12    0.13    8.82
   1   5  12   -0.90    7.10
  -1   5  12    8.89    6.93
   5  -1 -12    8.26    8.51
   5   1 -12    4.14    7.31
   5   1 -11  121.67    9.30
   5  -1 -11  117.11    9.95
   5  -1 -11   81.62    6.11
   5   1 -11   98.75    6.40
  -1  -5  11   75.63    9.95
   1  -5  11   76.55   10.55
   1   5  11  109.27    9.44
  -1   5  11  119.55    8.74
   5   1 -11  117.25    9.26
   5   1 -10  419.31   12.01
   5  -1 -10  455.38   14.47
   5   1 -10  393.60    9.38
   5  -1 -10  328.16    8.54
  -1  -5  10  341.35   14.01
   1  -5  10  369.96   15.28
  -1   5  10  310.68   10.49
   1   5  10  377.18   12.94
   5   1 -10  421.62   13.18
  -1   5   9 1568.66   20.74
   1   5   9 1509.29   22.23
   5   1  -9 1599.02   15.98
   5  -1  -9 1595.11   16.07
  -1  -5   9 1665.77   25.65
   5  -1  -9 1604.70   23.82
   1  -5   9 1616.04   26.63
   5   1  -9 1533.47   20.45
   5  -1  -9 1545.50   22.26
   5   1  -9 1601.11   22.72
   1   5   8 1066.30   18.31
  -1   5   8 1073.15   16.87
   5   1  -8 1022.49   12.00
   5  -1  -8 1072.82   12.20
  -1  -5   8 1101.84   20.47
   5  -1  -8 1090.85   19.70
   1  -5   8 1068.47   21.28
   5   1  -8 1089.33   16.74
   5  -1  -8 1054.65   18.24
   5   1  -8 1084.56   18.55
   1   5   7   92.61    7.15
  -1   5   7  115.82    6.82
  -5   1  -7  104.79    6.43
   5   1  -7  117.60    4.59
  -1  -5   7  108.01    8.34
   5  -1  -7  110.47    4.40
   5  -1  -7  125.54    9.11
   1  -5   7  107.49    8.77
   5   1  -7  117.45    6.64
   5  -1  -7  131.26    8.24
   5   1  -7  122.53    8.51
   5   1  -6   20.40    2.62
  -5  -1  -6   70.33    5.51
   1  -5   6   35.05    5.65
  -5   1  -6   16.50    4.59
   5  -1  -6   35.66    6.19
  -1  -5   6   18.38    6.10
   5  -1  -6   14.04    2.32
   1  -5   6   17.03    5.91
   5  -1  -6   13.55    6.40
   5   1  -6   21.22    6.74
   5   1  -6   23.58    4.97
  -1   5   6   21.42    5.00
   1   5   6   22.83    5.59
  -1   5   5  320.49    8.92
   1  -5   5  337.81   10.21
   5   1  -5  350.40    5.61
   1  -5   5  362.58   11.30
  -1  -5   5  362.72   10.76
   5  -1  -5  367.76   11.96
   5   1  -5  350.02   11.24
   5   1  -5  358.04    8.82
   5  -1  -5  345.13    9.74
   1   5   5  338.75   10.02
   1  -5   4 1162.70   17.80
   5  -1  -4 1205.09   18.80
   5   1  -4 1210.07   18.40
   5  -1  -4 1146.31   15.29
   5   1  -4 1107.71   14.04
   5   1  -4 1138.34    8.70
   1  -5   4 1141.88   16.52
   1   5   4 1122.68   16.60
  -1   5   4 1151.32   14.96
   1  -5   3  863.11   14.47
   5   1  -3  855.31   11.86
   5  -1  -3  868.57   13.07
  -1   5   3  845.29   13.04
   1   5   3  836.38   14.60
   1  -5   3  868.35   14.70
   5   1  -3  970.75   16.56
   5  -1  -3  981.51   16.82
  -1  -5   2 1814.20   21.18
   1  -5   2 1802.76   20.68
   5  -1  -2 1864.48   17.30
   1  -5   2 1717.93   18.73
   5   1  -2 2033.78   22.90
   1   5   2 1741.24   20.73
  -1   5   2 1673.80   18.62
   5  -1  -2 1989.64   22.88
   5   1  -2 1861.07   16.45
   5   1  -2 1879.61   11.99
   5  -1  -1  516.47    9.04
   5  -1  -1  513.03   12.13
  -1   5   1  454.29   10.71
   1   5   1  446.36   11.57
  -1  -5   1  474.83   11.40
   1  -5   1  488.92   11.30
   5   1  -1  515.17    8.99
   5   1  -1  542.33   12.96
   5   1   0 1039.73   12.14
   1   5   0  948.34   16.17
  -1   5   0  976.34   15.70
   5  -1   0 1109.58   16.74
   5  -1   0  977.12    7.97
   5   1   0 1084.99   16.42
  -1  -5   0 1075.71   15.52
  -1   5   0 1046.01   14.95
   1  -5   0 1146.92   15.71
   5  -1   0 1049.72   11.72
  -1   5  -1  478.77   11.14
   1  -5  -1  500.29   10.19
   5  -1   1  448.34    6.49
   5  -1   1  465.48    6.65
   5   1   1  500.29    8.61
   5  -1   1  517.54   11.75
   5   1   1  406.81    8.10
   5   1   1  522.43   11.82
   5  -1   1  486.16    7.91
  -1   5  -1  413.74   10.57
   1   5  -1  394.29   10.69
   5  -1   2 2052.81   21.71
   5  -1   2 1686.35   13.79
   5   1   2 1655.29   16.25
   5  -1   2 1836.25   14.02
   5  -1   2 1653.86   14.44
   5   1   2 1688.76   14.50
  -1   5  -2 1553.65   18.10
   1   5  -2 1556.79   17.81
   5   1   2 1827.52   15.64
   5   1   3  820.51   11.06
   1   5  -3  866.37   15.22
   5  -1   3  872.77   11.17
   5   1   3  845.48   12.92
   1   5  -3  806.51   12.76
  -1   5  -3  812.02   13.32
   5   1   3  793.02   10.98
   5  -1   3  819.62   11.84
   5  -1   3  923.50   14.74
   5  -1   3  861.16    9.50
   5  -1   4 1175.88   16.41
   5  -1   4 1185.75   13.95
  -1   5  -4 1111.96   15.15
   1   5  -4 1188.11   14.93
   1   5  -4 1179.98   17.58
   5  -1   4 1159.90   15.36
   5   1   4 1140.00   15.79
   5  -1   4 1131.27   10.57
   5   1   4 1130.46   14.17
   5   1   5  324.22    9.98
   5   1   5  359.44    9.11
   1   5  -5  353.04   10.91
   5  -1   5  334.16    6.07
   5  -1   5  345.25    8.56
   5  -1   5  335.88    9.80
   5  -1   5  367.53    9.68
   5   1   6   19.00    5.77
   5  -1   6   19.37    5.92
   5   1   6   34.16    5.04
  -1   5  -6   27.16    5.98
   1   5  -6   32.86    6.08
   5  -1   6   29.74    4.18
   1   5  -6   26.56    3.04
   5  -1   6   24.99    2.88
   5   1   7  121.01    8.06
   5   1   7  122.27    7.10
  -5   1   7  106.71    3.89
   1   5  -7  112.12    7.44
  -1   5  -7  120.87    7.99
   1   5  -7  106.16    4.00
   5  -1   7  137.12    7.29
   5  -1   7   93.76    7.75
   5  -1   7   97.73    3.88
   5  -1   8 1080.59   17.30
  -5   1   8 1029.33   12.24
   5   1   8 1062.07   17.08
   1   5  -8 1083.98   10.88
   5   1   8 1112.22   19.32
  -1   5  -8 1088.14   17.83
   1   5  -8 1072.30   17.93
   5  -1   8 1051.47   19.84
  -1   5  -9 1590.09   22.46
   5  -1   9 1666.16   22.75
   5   1   9 1547.39   21.63
  -5  -1   9 1591.29   18.34
  -5   1   9 1529.96   17.20
   5   1   9 1498.77   23.44
   1   5  -9 1496.20   12.74
   1   5  -9 1576.22   21.77
   5  -1   9 1528.31   24.38
   5  -1  10  354.10   14.12
  -5   1  10  340.12   10.10
   5   1  10  406.07   14.26
   5  -1  10  351.58   12.04
   5   1  10  281.89   10.13
  -5  -1  10  356.93   10.75
   1   5 -10  394.69    7.37
   1   5 -10  429.12   12.84
  -1   5 -10  369.09   12.17
   5  -1  11  101.81   10.59
   1   5 -11  113.10    5.56
   5   1  11  111.83   10.29
   5  -1  11   86.91    8.39
  -5  -1  11   97.45    7.87
  -1   5 -11   98.70    8.68
   1   5 -11   52.01    7.17
  -5   1  11   84.83    7.24
   5  -1  12   14.60    8.94
   1   5 -12   11.66    4.72
  -1   5 -12   -1.89    7.40
   1   5 -12    9.81    7.18
   5   1  12    4.81    8.59
  -5   1  12   -4.37    6.27
  -5  -1  12    5.66    6.33
   1  -5 -12   -0.81    6.60
   1  -5 -13   86.51    7.53
  -1  -5 -13  108.82    9.64
  -1   5 -13  143.35   10.52
   1   5 -13  114.14    9.56
   5   1  13  116.67   11.43
  -5  -1  13  124.91    9.85
  -5   1  13  110.16    9.11
   5  -1  13  128.74   12.55
  -1  -5 -14  280.47   13.31
   1  -5 -14  271.21   12.45
  -1   5 -14  313.44   13.27
   1   5 -14  299.96   13.29
   5   1  14  238.70   14.54
  -5   1  14  242.77   12.65
  -5  -1  14  250.25   13.18
   5  -1  14  230.81   14.37
  -1  -5 -15  145.62   11.44
   1  -5 -15  139.52   11.20
   1   5 -15  157.57   11.68
  -1   5 -15   96.58   10.09
   5   1  15  159.32   13.63
  -5  -1  15  135.71   11.75
  -5   1  15  137.17   11.47
   5  -1  15  142.62   13.70
   1  -5 -16  269.83   13.90
  -1  -5 -16  284.67   14.68
  -1   5 -16  211.71   12.58
   1   5 -16  261.41   13.82
   5   1  16  277.82   16.63
  -5  -1  16  269.85   15.15
   5  -1  16  280.59   17.43
  -5   1  16  253.21   14.24
   1  -5 -17  212.09   13.31
  -1  -5 -17  196.13   13.85
   1   5 -17  215.99   14.03
  -1   5 -17  213.47   12.84
   5   1  17  252.60   17.08
  -5  -1  17  182.36   14.51
   5  -1  17  198.80   16.73
  -5   1  17  208.43   14.06
  -1  -5 -18  204.92   13.00
   1   5 -18  228.61   15.11
  -1   5 -18  189.65   13.16
   1  -5 -18  268.31   14.73
   5   1  18  209.69   16.90
  -5  -1  18  192.76   15.67
  -5   1  18  198.84   14.82
   5  -1  18  191.42   17.50
   1  -5 -19  300.37   14.73
   1   5 -19  277.30   16.23
  -1   5 -19  167.54   14.24
  -5   1  19  284.79   17.19
   5  -1  19  265.60   19.74
   5   1  19  289.77   18.80
  -5  -1  19  270.75   18.11
   5  -1  20   25.98   14.72
  -5   1  20   56.40   13.32
  -5  -1  20   45.63   13.57
   5   1  20   31.65   14.25
  -1  -5 -20  126.69   10.23
   1   5 -20  112.86   14.12
   1  -5 -20   42.52   11.95
  -5   1  21  174.03   16.79
   5  -1  21  146.77   17.91
  -5  -1  21  135.41   16.58
   5   1  21  130.02   17.24
  -1   5 -21   87.87   12.24
  -1  -5 -21  192.06   14.58
   1  -5 -21  163.08   13.93
   1   5 -21  198.20   16.73
   1  -5 -21  122.52   13.93
   5  -1  22  631.59   28.79
  -5   1  22  598.71   25.20
  -5  -1  22  614.32   26.96
   5   1  22  601.71   26.33
  -1  -5 -22  616.24   22.28
   1  -5 -22  456.06   20.33
   1   5 -22  608.45   23.19
  -1   5 -22  759.80   24.55
   1  -5 -22  572.01   20.76
  -1  -5 -22  560.32   19.26
   5   1  23   -0.26   16.01
   5  -1  23   20.34   16.08
   1  -5 -23  114.87   13.25
  -1  -5 -23  100.46   13.19
   1   5 -23    9.73   14.10
  -5  -1  23   36.30   16.63
  -5   1  23   10.09   14.37
   5   1  24  151.95   20.57
   1  -5 -24  125.39   10.83
   1   5 -24  125.47   17.19
   5  -1  24  143.29   20.17
  -5   1  24  148.20   18.88
  -5  -1  24  147.76   19.00
   5   1  25  335.59   24.60
   1  -5 -25  353.00   20.89
  -5   1  25  262.14   21.35
  -5  -1  25  292.15   23.00
   5  -1  25  306.58   24.64
   5  -1  26    4.92   19.64
   5   1  26   24.85   18.16
  -5  -1  26   31.72   18.33
  -5   1  26   25.36   16.94
   5  -1  27   36.38   20.29
  -5   1  27  -22.66   18.06
  -5  -1  27   13.89   17.74
   5  -1  28   29.39   20.73
   5   1  28   88.18   17.93
  -5   1  28   17.80   18.02
  -5  -1  28   22.08   19.95
   5  -1  29   39.17   22.32
  -5  -1  29   12.38   19.48
  -5   1  29   54.81   19.32
   5  -1  30  185.59   27.82
  -5  -1  30  218.66   26.00
  -5   1  30  197.56   24.73
   5   1  31  112.78   25.74
   5  -1  31   99.65   25.35
  -5   1  31   77.04   22.18
  -5  -1  31   44.26   22.58
   5   1  32   76.45   25.67
  -5   1  32   84.29   24.60
  -5  -1  32   51.31   23.62
  -5   1  33  -37.61   23.98
   5   1  33   23.93   25.64
  -5  -1  33   10.31   24.07
   5   1  34   22.92   25.65
  -5  -1  34    8.91   23.86
   5  -1  35   60.18   28.43
   5   1  36  -15.99   28.12
   5  -1  36  -12.00   28.68
   5  -1  37   50.44   30.65
   5   1  37   37.07   29.35
   5   1  38   -9.38   30.40
   5  -1  38   73.64   31.74
   5   1  39   -3.38   30.41
   5  -1  39  -16.18   31.81
  -2  -5  40  -33.31   33.88
   2   5  40   22.48   31.34
  -2  -5  39  -57.91   32.38
   2   5  39   -9.35   31.67
   2  -5  38   -2.20   31.47
   2   5  38   47.81   30.41
  -2  -5  37   80.77   31.06
   2   5  37    8.82   28.16
  -2   5  37   -7.55   26.42
   2  -5  37   58.66   30.79
   2  -5  36   64.24   31.07
   2   5  36   53.06   28.13
  -2   5  36   17.14   25.32
  -2  -5  36  -23.79   28.76
   2   5  35   36.30   26.51
   2  -5  35   23.30   27.61
  -2   5  35   -9.50   24.57
  -2  -5  35   33.27   26.69
   2   5  34    0.43   24.69
  -2   5  34   -4.80   24.44
   2  -5  34   -0.07   26.54
  -2  -5  34   37.17   27.79
  -2   5  33   -6.86   23.01
   2   5  33  -24.90   23.76
   2  -5  33    4.34   25.96
  -2  -5  33  -20.64   26.36
   2   5  32   26.27   23.39
  -2   5  32   25.67   22.16
   2  -5  32   -6.37   25.34
  -2  -5  32   -2.54   25.19
  -2   5  31   30.83   21.39
   2   5  31   14.41   22.12
   2  -5  31    0.12   23.64
  -2  -5  31   12.85   24.84
  -2   5  30   91.92   21.67
   2   5  30   65.43   22.12
  -2  -5  30   45.41   23.97
   2  -5  30   53.49   23.44
   2   5  29   39.51   20.67
   2  -5  29    0.73   22.58
  -2  -5  29   -3.87   21.39
   2   5  28  -12.62   19.32
   2  -5  28   24.49   21.94
  -2  -5  28   43.54   22.15
  -2   5  27  101.37   14.02
   2   5  27   46.65   19.28
   5  -2 -27  130.86   15.35
   2  -5  27   50.29   22.40
  -2  -5  27   19.66   20.51
   2   5  26    2.85   17.08
  -2  -5  26   40.42   20.85
   2  -5  26   19.59   20.83
  -2   5  25   24.08   15.35
   2   5  25   -0.94   16.37
  -2  -5  25   -3.05   18.54
   2  -5  25   10.10   19.38
  -2   5  24  202.13   18.50
   2   5  24  174.33   19.80
   5  -2 -24  168.46   12.45
   5   2 -24  312.36   17.50
  -2  -5  24  195.63   22.94
   2  -5  24  204.15   23.29
   2   5  23  139.77   18.69
  -2   5  23  125.81   16.37
   5  -2 -23  186.17   14.24
   5   2 -23   71.30   13.75
   2  -5  23  128.16   20.33
  -2  -5  23   89.74   18.90
   5  -2 -22  280.18   16.43
   5   2 -22  213.99   14.10
   2   5  22  316.52   20.45
  -2   5  22  306.73   18.82
   5  -2 -22  207.81   15.84
  -2  -5  22  242.12   22.14
   2  -5  22  260.41   22.82
   5   2 -21   15.18   11.21
   5  -2 -21   62.73   10.80
   2  -5  21   17.38   16.68
  -2  -5  21   17.38   16.13
  -2   5  21   33.40   12.67
   2   5  21   74.45   15.49
   5  -2 -21   22.18   11.99
   5  -2 -20  103.43   11.33
  -5  -2 -20   11.91   11.64
   5   2 -20   48.54    9.44
  -5   2 -20  176.76   13.47
   2  -5  20   21.66   16.34
  -2  -5  20   18.56   15.44
  -2   5  20    9.41   11.39
   2   5  20  112.63   15.06
   5  -2 -20    9.03   11.65
   5  -2 -19  177.44   12.92
   5   2 -19  143.47   11.57
  -5   2 -19  271.60   15.79
  -5  -2 -19  291.82   16.23
  -2  -5  19  188.32   17.98
   2  -5  19  169.52   18.75
   5   2 -19  174.98   10.93
  -2   5  19  195.73   14.54
   2   5  19  289.86   17.37
   5  -2 -19  170.30   13.96
   5   2 -18  158.22   10.24
  -5  -2 -18  121.62   11.37
   5  -2 -18  207.73   12.45
  -2  -5  18  202.26   18.27
   2  -5  18  199.58   19.02
   5   2 -18  117.62   10.24
  -2   5  18  184.51   13.87
   2   5  18  239.22   16.03
   5  -2 -18  140.76   13.15
  -5   2 -17   -6.35    7.18
   5   2 -17   -7.84    7.36
  -5  -2 -17    8.93    4.55
   5  -2 -17   -0.32    6.34
   2  -5  17   13.43   13.47
   5  -2 -17   11.56   10.72
   5   2 -17    4.66    8.30
  -2  -5  17   -1.94   12.17
  -2   5  17   -1.28    9.54
   5  -2 -16  739.25   20.51
  -5   2 -16  698.68   17.62
  -5  -2 -16  775.73   19.33
   5   2 -16  766.65   17.41
   5  -2 -16  821.03   17.84
   5   2 -16  695.39   16.91
   2  -5  16  740.59   26.50
  -2  -5  16  705.04   24.41
  -2   5  16  754.97   20.62
   2   5  16  752.88   21.92
   5  -2 -15  380.58   15.65
  -5  -2 -15  532.76   16.73
   5   2 -15  385.44   12.40
  -5   2 -15  294.10   12.28
   5  -2 -15  373.19   12.18
   5   2 -15  396.77   13.49
   2  -5  15  421.88   20.97
  -2  -5  15  368.99   18.21
  -2   5  15  400.46   15.43
   2   5  15  416.32   17.15
   5  -2 -14  314.54   14.61
  -5  -2 -14  272.47   11.79
  -5   2 -14  304.91   11.51
   5   2 -14  310.00   10.73
   5  -2 -14  319.70   11.20
   5   2 -14  266.92   11.79
  -2   5  14  309.90   13.23
   2   5  14  324.18   14.90
   2  -5  14  308.58   18.13
  -2  -5  14  325.13   16.79
   5   2 -13   40.96    8.39
   5  -2 -13   26.28    9.20
   5   2 -13   39.62    5.53
  -5   2 -13   92.86    8.18
   5  -2 -13   71.06    6.59
  -5  -2 -13   38.02    7.28
   5   2 -13   44.27    8.26
   2   5  13   21.06    8.60
  -2   5  13   39.29    7.82
   2  -5  13   49.36   10.93
  -2  -5  13   42.96   10.15
   5   2 -12  732.65   16.23
   5  -2 -12  758.51   19.03
  -5  -2 -12  870.55   17.82
   5   2 -12  792.99   14.77
   5  -2 -12  836.05   14.84
   5   2 -12  717.14   16.39
   2   5  12  851.96   20.30
  -2   5  12  862.26   17.91
  -2  -5  12  867.23   21.80
   2  -5  12  809.04   23.31
  -2   5  11  492.48   13.38
   2   5  11  474.88   15.24
   5  -2 -11  469.06   11.13
   5  -2 -11  461.45   15.44
   5   2 -11  464.42   11.02
  -5  -2 -11  510.18   13.79
   5   2 -11  462.27   13.61
  -2  -5  11  488.93   16.69
   2  -5  11  476.20   18.26
   5   2 -11  486.76   13.19
  -2   5  10  818.11   15.62
   2   5  10  836.82   18.30
   5   2 -10  847.86   13.59
  -2  -5  10  846.47   19.66
   5  -2 -10  802.00   13.02
   5  -2 -10  891.70   19.33
   5   2 -10  964.02   18.06
   5   2 -10  835.52   15.97
   2  -5  10  741.75   20.67
   5   2  -9   73.97    5.30
  -2  -5   9   73.67    8.35
   5  -2  -9   70.98    5.14
   5  -2  -9   57.74    8.38
   5   2  -9   67.81    5.69
   5   2  -9   79.28    8.02
   2   5   9   57.75    7.54
  -2   5   9   94.27    6.64
   2  -5   9   76.12    9.42
   5   2  -8 1001.93   12.99
   5  -2  -8  992.84   11.91
  -2  -5   8 1005.01   18.88
   5  -2  -8  927.75   18.72
   5   2  -8 1002.58   15.54
   5   2  -8  968.29   17.42
   2  -5   8 1010.03   21.53
  -2   5   8  987.04   15.24
   2   5   8  982.07   18.32
   2   5   7   79.72    7.50
  -2   5   7   84.02    6.01
  -5   2  -7   97.88    6.34
   5   2  -7   81.74    4.90
   2  -5   7  103.34    6.52
  -2  -5   7   81.76    7.44
   5  -2  -7   91.73    8.55
   5   2  -7   98.97    6.17
   5   2  -7  117.45    8.41
   5  -2  -7   80.33    7.49
   2  -5   7   89.35    8.81
   5  -2  -6 2053.94   23.62
  -2   5   6 1955.05   19.21
   2  -5   6 2080.02   22.55
   5   2  -6 1947.60   16.08
  -5  -2  -6 2048.66   21.07
   5  -2  -6 2084.44   25.90
   5   2  -6 2078.68   24.44
   2   5   6 2044.52   24.13
   5   2  -6 2029.11   19.53
   2  -5   6 2077.94   26.70
   2  -5   5  300.26   11.18
   5  -2  -5  317.10   11.42
   5   2  -5  307.93    8.26
   5   2  -5  308.35    6.77
   2  -5   5  302.16    9.47
   2   5   5  305.01   10.11
  -5  -2  -5  308.29    8.48
   5  -2  -5  292.53    9.59
   5   2  -5  330.94   11.14
  -2   5   5  307.46    7.97
   2   5   4 1510.79   19.93
  -2   5   4 1486.97   15.69
   2  -5   4 1545.38   20.77
   5   2  -4 1618.25   14.25
   2  -5   4 1494.73   18.66
   5  -2  -4 1615.81   18.93
   5   2  -4 1592.32   16.63
   5  -2  -4 1622.71   22.38
   5   2  -4 1674.80   21.45
   5   2  -3  689.26   10.96
   2   5   3  648.67   13.37
  -2   5   3  620.59   10.59
   2  -5   3  674.81   13.22
   5  -2  -3  730.18   15.24
   5   2  -3  699.35    9.74
   2  -5   3  705.06   13.28
   5   2  -3  739.13   14.72
   5  -2  -3  667.01   12.09
   5   2  -2 2231.65   16.17
   5  -2  -2 2147.16   19.76
   2  -5   2 2057.85   22.27
   2   5   2 1938.53   22.35
  -2   5   2 1937.05   19.14
   5  -2  -2 2290.15   24.68
   5   2  -2 2191.65   18.72
   5   2  -2 2417.90   24.36
   2  -5   2 2046.80   20.92
   2  -5   1 1402.19   17.92
   5  -2  -1 1349.43   10.21
   5  -2  -1 1411.61   19.71
   2  -5   1 1398.26   16.18
   5  -2  -1 1444.87   15.15
  -5   2  -1 1310.10   11.34
   2   5   1 1305.80   18.85
  -2   5   1 1345.86   17.03
  -2  -5   1 1415.89   18.34
   5   2  -1 1424.36   15.06
  -2  -5   0  264.50    8.58
   2  -5   0  270.01    8.44
   5  -2   0  245.11    5.03
   2  -5   0  249.00    7.24
  -2   5   0  202.76    8.14
   5   2   0  195.74    5.85
   2   5   0  186.00    8.50
   5  -2   0  230.69    6.50
   5  -2   0  247.35    9.20
   5   2   0  230.82    6.76
   5  -2   1 1340.59   10.73
   5  -2   1 1332.65   11.94
   5  -2   1 1452.38   18.96
   5   2   1 1220.14   14.80
   5  -2   1 1364.35   11.40
   2   5  -1 1176.76   17.22
  -2   5  -1 1219.56   16.64
   5  -2   1 1387.54   13.40
   2   5  -1 1429.39   18.03
   2  -5  -1 1448.98   16.43
   5   2   1 1387.27   14.89
   5   2   2 1977.19   19.72
  -2   5  -2 2133.20   22.94
   5  -2   2 2049.45   15.99
   5  -2   2 2227.74   22.43
   5  -2   2 2139.48   15.50
   2   5  -2 2138.51   22.51
   5  -2   2 1913.45   15.70
   2   5  -2 1776.39   18.88
  -2   5  -2 1751.89   19.37
   5  -2   3  731.76   13.32
  -2   5  -3  618.68   11.78
   2   5  -3  682.84   11.89
   2   5  -3  667.78   13.71
   5  -2   3  647.67   11.06
   5  -2   3  666.19   10.02
   5  -2   3  692.95    8.54
   5   2   3  646.23   12.39
   5  -2   4 1647.75   19.25
   2   5  -4 1537.73   20.22
   5  -2   4 1510.46   15.98
   2   5  -4 1495.32   16.17
  -2   5  -4 1448.12   17.40
   5  -2   4 1552.61   11.84
   5  -2   4 1471.57   17.84
   5   2   4 1496.27   18.85
   5  -2   5  322.55    8.67
   2   5  -5  336.64    7.54
   5   2   5  311.96   10.00
   5  -2   5  319.29    9.42
   5  -2   5  312.17    5.37
   2   5  -5  279.25   10.05
   5  -2   5  310.82   10.12
   5  -2   6 2075.64   20.45
   2   5  -6 2127.00   23.63
   2   5  -6 2057.70   16.61
   5  -2   6 1997.39   12.34
   5  -2   6 2075.48   21.44
   5  -2   6 2012.42   24.48
   5   2   6 1949.74   23.62
   5   2   7   90.38    7.93
   5  -2   7   80.42    6.19
  -5   2   7   68.91    3.61
   5  -2   7   81.79    8.03
   5  -2   7   95.37    3.18
   2   5  -7   94.08    4.47
   2   5  -7   62.17    6.33
   5  -2   7  117.69    6.33
   2   5  -8  939.52   16.80
  -2   5  -8 1071.87   18.10
   5  -2   8  988.90   16.66
  -5   2   8  971.57   12.11
   5  -2   8  905.76    8.28
   2   5  -8  958.95   11.58
   5  -2   8  995.99   19.88
   5   2   8  987.32   19.14
   2   5  -9   61.82    6.10
  -2   5  -9   31.71    6.22
   5  -2   9   75.10    7.10
  -5  -2   9   70.82    6.14
   5  -2   9   64.25    2.83
   2   5  -9   66.83    4.17
   5   2   9   50.98    8.03
  -5   2   9   70.08    5.41
   5  -2   9   72.22    9.26
  -2   5 -10  853.74   17.59
   5  -2  10  849.47   16.92
  -5  -2  10  813.55   15.55
  -5   2  10  781.83   14.27
   5   2  10  844.62   18.91
   2   5 -10  853.42   11.66
   2   5 -10  856.74   16.69
   5  -2  10  796.04   20.48
  -2  -5 -11  485.16   13.97
  -5  -2  11  465.34   13.37
  -5   2  11  483.10   12.65
   5   2  11  487.23   15.65
   5  -2  11  466.27   17.31
   2   5 -11  464.04    9.14
   2   5 -11  485.95   13.83
   5  -2  11  372.03   11.40
  -2   5 -11  481.58   14.07
  -2  -5 -12  889.73   18.79
  -5  -2  12  809.31   18.36
   2   5 -12  764.56   12.53
   5   2  12  867.75   20.98
   5  -2  12  834.44   22.33
  -2   5 -12  857.10   18.66
   2   5 -12  804.70   17.59
  -5   2  12  847.69   17.51
  -2  -5 -13   49.42    8.15
   2  -5 -13    6.56    6.08
   2   5 -13   45.75    5.79
   5   2  13   28.27    9.73
  -5  -2  13   34.53    7.99
  -5   2  13   38.25    7.62
  -2   5 -13   74.93    8.88
   2   5 -13   61.14    8.92
   5  -2  13   39.05   11.17
  -5   2  14  295.17   12.89
   5  -2  14  341.14   17.49
   5   2  14  318.29   16.12
  -5  -2  14  297.57   13.99
   2  -5 -14  312.63   12.97
  -2  -5 -14  289.34   13.59
  -2   5 -14  261.46   13.33
   2   5 -14  296.57   13.23
  -5   2  15  394.56   15.53
   5  -2  15  414.06   19.08
   5   2  15  427.66   17.89
  -5  -2  15  367.13   16.00
   2  -5 -15  362.13   14.31
  -2  -5 -15  412.88   15.96
   2   5 -15  373.18   14.85
  -2   5 -15  419.09   15.69
   5  -2  16  762.30   25.21
  -5   2  16  734.19   20.88
   5   2  16  733.49   23.13
  -5  -2  16  738.89   22.27
   2  -5 -16  717.15   19.31
  -2  -5 -16  779.47   21.39
  -2   5 -16  864.85   20.83
   2   5 -16  765.01   20.14
  -5   2  17    5.11    9.76
   5  -2  17    1.69   12.77
   5   2  17   -6.96   12.48
  -5  -2  17    8.43   10.28
   2  -5 -17   -8.75    9.32
  -2  -5 -17   20.13   10.72
   2   5 -17    1.89    9.77
   2  -5 -18  165.35   13.40
   2   5 -18  207.74   14.40
  -2   5 -18  294.68   14.55
   2  -5 -18  245.64   14.74
  -2  -5 -18  114.59   10.65
   5  -2  18  213.63   17.65
  -5   2  18  203.82   14.77
   5   2  18  191.59   16.87
  -5  -2  18  210.63   16.16
   2  -5 -19  190.59   14.91
   2   5 -19  184.80   14.54
   2  -5 -19  142.28   11.61
   5  -2  19  188.16   18.20
  -5   2  19  198.84   15.30
   5   2  19  190.12   17.01
  -5  -2  19  161.47   15.86
  -5   2  20    9.23   12.24
   5  -2  20   11.84   14.44
  -5  -2  20   -0.33   13.16
   5   2  20    9.24   13.77
   2  -5 -20    1.43   11.79
   2   5 -20   15.32   12.04
   5  -2  21   20.76   15.87
  -5  -2  21   31.08   13.99
  -5   2  21   27.85   13.32
   5   2  21   48.30   15.17
   2  -5 -21   15.10   12.30
   2  -5 -21   41.72   10.54
   2   5 -21   -1.05   12.58
  -2  -5 -21   70.84   11.65
  -5   2  22  287.32   19.33
  -5  -2  22  232.84   20.66
   5  -2  22  268.50   22.07
   5   2  22  281.57   20.33
   2  -5 -22  206.98   16.27
   2   5 -22  241.54   17.93
   2  -5 -22  163.48   13.81
  -2  -5 -22  307.66   17.95
  -5  -2  23  106.74   18.21
   5  -2  23  121.57   20.22
  -5   2  23  104.04   16.31
   5   2  23  214.51   20.25
   2  -5 -23   79.14   14.42
   2  -5 -23  203.05   15.59
   2   5 -23  100.78   16.00
   2  -5 -24  184.39   12.55
   2   5 -24  201.87   18.55
  -5   2  24  233.58   19.60
  -5  -2  24  243.95   21.82
   5  -2  24  225.57   22.59
   5   2  24  335.97   22.96
  -5   2  25   32.00   16.25
  -5  -2  25   -1.91   16.90
   5  -2  25  -10.15   18.15
   5   2  25   40.01   15.04
  -5  -2  26   20.34   17.89
  -5   2  26    5.82   15.89
   5  -2  26   28.81   19.37
  -5   2  27   58.32   18.22
  -5  -2  27    9.06   18.00
   5  -2  27   42.09   21.16
  -5  -2  28   26.71   19.30
  -5   2  28   31.75   18.68
   5  -2  28   13.25   20.35
  -5  -2  29  -14.48   20.05
   5  -2  29    1.69   21.74
   5   2  29  -19.33   21.62
  -5   2  29    6.57   19.37
  -5  -2  30   60.64   22.24
  -5   2  30   38.40   20.80
   5  -2  30   58.86   24.14
   5   2  30   14.19   22.38
  -5  -2  31  -31.96   23.25
   5   2  31  -39.84   23.49
  -5   2  31   32.83   21.13
   5  -2  31    8.94   23.75
  -5  -2  32   91.42   25.36
   5  -2  32   18.14   24.58
  -5   2  32   19.25   21.79
   5   2  32   51.94   24.97
  -5   2  33   13.84   22.46
   5   2  33   48.25   25.96
  -5  -2  34  -39.54   25.97
   5   2  34   25.72   26.85
   5   2  35    5.15   26.14
   5  -2  35   59.68   21.58
  -5  -2  35   38.50   26.88
   5  -2  36  284.74   32.77
   5   2  36   14.31   27.78
   5   2  37   -1.63   28.47
   5  -2  37    6.18   29.44
   5   2  38   -4.78   29.67
   5  -2  38  -21.49   30.02
   5  -2  39   19.79   31.92
   5   2  39   38.54   30.55
   3   5  40  -38.04   31.47
  -3  -5  40   19.23   31.62
   3   5  39   13.24   31.12
  -3  -5  39   26.20   31.07
   3   5  38   30.37   29.86
  -3  -5  38    0.31   28.68
   3  -5  38    3.87   31.62
  -3  -5  37   10.34   29.19
   3  -5  37    0.91   29.60
   3   5  37   -5.85   29.83
  -3  -5  36   34.89   28.39
   3  -5  36   65.53   30.38
   3   5  36   15.34   27.20
  -3   5  36  -39.24   25.99
  -3  -5  35   14.58   27.23
   3   5  35    4.35   26.15
  -3   5  35   -1.81   23.98
   3  -5  35   11.93   27.80
  -3  -5  34   -8.58   25.57
  -3   5  34    8.87   23.54
   3   5  34   41.94   26.22
   3  -5  34   -7.94   26.18
  -3  -5  33   11.13   25.81
   3  -5  33  -21.03   27.01
  -3   5  33   46.02   23.29
   3   5  33   10.76   24.15
  -3  -5  32   53.59   26.73
   3  -5  32   74.10   27.88
  -3   5  32   49.26   23.12
   3   5  32   38.37   23.31
   3  -5  31  169.84   28.38
  -3  -5  31  143.54   27.38
  -3   5  31  196.49   25.05
   3   5  31  118.89   25.23
  -3  -5  30   51.32   23.82
   3  -5  30   55.35   25.00
   3   5  30  107.78   23.11
  -3  -5  29   74.03   24.09
   3  -5  29   84.50   24.26
   3   5  29  100.12   22.36
  -3  -5  28   37.16   21.32
   3  -5  28   -5.68   21.68
   3   5  28   13.39   19.01
   5   3 -27   93.95   18.53
   5  -3 -27  342.55   18.96
  -3  -5  27  112.49   22.46
   3  -5  27  131.30   24.05
  -3   5  27  313.51   21.79
   3   5  27  155.09   22.77
   5  -3 -26   -1.58   12.63
   3  -5  26   27.40   20.63
  -3  -5  26   29.69   19.57
  -3   5  26   44.28   16.49
   3   5  26   46.65   18.45
   5  -3 -25  117.47   14.56
   5   3 -25   70.63   14.56
  -3  -5  25   37.93   19.42
   3  -5  25   59.26   21.50
  -3   5  25   47.33   16.21
   3   5  25   55.41   17.56
   5  -3 -24   94.94   14.75
   3  -5  24   68.21   19.72
  -3  -5  24  102.48   20.81
  -3   5  24   73.00   15.57
   3   5  24   64.61   16.90
   5  -3 -23  269.53   15.58
   5   3 -23  396.36   18.38
  -3   5  23  360.53   20.61
   3   5  23  343.98   22.61
   3  -5  23  335.97   26.38
  -3  -5  23  297.80   23.66
   3  -5  22  168.96   21.18
  -3  -5  22  175.27   20.62
   5  -3 -22  245.11   15.71
   5   3 -22  170.40   15.65
  -3   5  22  157.16   16.23
   3   5  22  160.60   18.80
   5  -3 -22  131.22   15.14
   3  -5  21  268.95   22.68
  -3  -5  21  262.39   22.13
   5  -3 -21  329.78   16.92
   5   3 -21  257.11   15.91
   3   5  21  263.19   19.66
  -3   5  21  249.71   16.92
   5  -3 -21  223.59   16.87
   3  -5  20   54.87   17.14
  -3  -5  20   64.74   16.51
   5   3 -20   35.58   11.60
  -5  -3 -20   20.24    9.31
   5  -3 -20   -4.11    9.86
   3   5  20   40.15   13.53
  -3   5  20   43.57   11.86
   5  -3 -20   52.95   13.42
   3   5  19   93.16   13.97
   5  -3 -19  106.55   13.63
  -3   5  19  124.15   13.28
   3  -5  19  111.08   18.08
   5   3 -19   70.28   10.80
  -5   3 -19  113.98    8.46
  -5  -3 -19   48.20    7.16
   5  -3 -19   70.58    9.09
  -3  -5  19  109.57   16.37
   3   5  18  141.42   14.90
   5  -3 -18  130.36   14.05
  -3   5  18  128.53   12.62
   3  -5  18  122.76   17.05
  -5   3 -18  115.25    8.62
   5  -3 -18  174.21   11.88
   5   3 -18  105.20   10.99
  -3  -5  18  140.60   16.22
   3   5  17   53.20   11.91
   5  -3 -17   65.78   12.20
  -3   5  17   57.47   10.45
   3  -5  17   52.25   14.57
   5  -3 -17   57.45    9.17
  -5   3 -17   53.79    6.21
   5   3 -17   68.63    9.88
  -5  -3 -17  -10.95   10.17
  -3  -5  17   51.34   13.17
   3   5  16   66.79   12.08
   5  -3 -16   71.32   12.19
   3  -5  16   55.79   13.49
  -3   5  16   60.38    9.85
   5  -3 -16   56.32    6.82
  -5  -3 -16   67.54   10.53
   5   3 -16   84.80    9.43
  -5   3 -16   64.71    6.38
  -3  -5  16   81.20   13.57
   3   5  15  509.35   18.94
  -3   5  15  519.30   16.53
   3  -5  15  570.64   23.04
   5  -3 -15  529.69   18.39
   5  -3 -15  480.84   13.92
  -5  -3 -15  571.61   16.83
  -5   3 -15  499.51   15.29
   5   3 -15  562.39   15.39
  -3  -5  15  535.70   20.42
   5   3 -14  104.39    8.58
  -5  -3 -14  148.89    9.94
   5  -3 -14  119.31    8.88
  -5   3 -14   74.10    5.98
   5  -3 -14  139.44   12.35
   3   5  14  162.89   12.93
  -3   5  14  138.21   10.16
  -3  -5  14  134.41   12.83
   3  -5  14  143.51   14.88
   5   3 -14  117.29   10.15
   5   3 -13 1469.97   22.04
  -5   3 -13 1470.20   23.96
   5   3 -13 1543.88   21.92
  -5  -3 -13 1461.10   24.57
   5  -3 -13 1554.83   21.50
   3  -5  13 1565.83   32.70
  -3  -5  13 1474.78   28.66
   3   5  13 1505.95   27.88
  -3   5  13 1578.55   24.11
   5   3 -13 1417.15   20.82
   5  -3 -13 1466.31   26.59
   5   3 -12 1324.46   20.61
   5   3 -12 1385.68   19.79
  -5  -3 -12 1436.38   23.57
  -3  -5  12 1380.25   26.34
   5  -3 -12 1344.71   19.16
   3  -5  12 1462.78   30.59
   3   5  12 1398.78   25.81
  -3   5  12 1443.09   21.81
   5  -3 -12 1346.98   24.93
   5   3 -12 1347.13   20.26
  -3   5  11  602.62   14.17
   3   5  11  608.12   17.34
   5   3 -11  608.60   13.39
   5  -3 -11  579.91   12.37
  -3  -5  11  616.17   17.63
  -5  -3 -11  617.59   15.77
   5   3 -11  661.37   14.80
   5  -3 -11  610.89   17.51
   3  -5  11  625.77   20.65
   5   3 -11  600.91   14.32
   5   3 -10   39.42    6.07
   5  -3 -10   45.05    5.34
  -3  -5  10   41.17    8.09
   5   3 -10   46.25    7.18
  -3   5  10   38.20    6.07
   3   5  10   31.45    7.71
   5  -3 -10   58.87    9.35
   3  -5  10   35.16    9.19
   5   3 -10   46.13    5.93
   5   3  -9  526.31   11.37
   3  -5   9  492.67   13.00
  -3  -5   9  486.79   14.29
   5   3  -9  539.93   13.18
   3   5   9  519.12   14.81
  -3   5   9  521.00   11.65
   5  -3  -9  518.96   15.68
   3  -5   9  492.13    7.76
   3  -5   9  468.14   16.40
   5   3  -9  513.96   11.67
   3  -5   8  495.98   12.74
   5   3  -8  477.40   10.51
  -3  -5   8  456.75   12.93
   5   3  -8  406.72   11.85
   5   3  -8  439.99   10.52
   3  -5   8  424.07   15.10
   5  -3  -8  458.48   14.71
   3  -5   8  428.23    7.95
   3   5   8  454.08   13.85
  -3   5   8  486.51   10.61
  -3   5   7 2258.94   20.20
   3   5   7 2167.56   26.93
   3  -5   7 2150.73   17.17
   5  -3  -7 2199.40   28.31
   3  -5   7 2206.97   24.32
  -5   3  -7 2246.53   23.14
   5   3  -7 2181.47   21.24
   5   3  -7 2170.96   20.12
   3  -5   7 2244.70   29.90
   5   3  -6 2127.12   19.56
   3  -5   6 2209.25   23.57
   3   5   6 2193.85   25.90
   5  -3  -6 2159.68   27.27
   5   3  -6 2157.87   20.56
  -3   5   6 2144.91   18.71
   3  -5   6 2217.70   28.13
   5   3  -5 1153.74   14.76
   3  -5   5 1108.58   16.84
  -5  -3  -5 1111.28   15.31
  -3   5   5 1055.76   12.88
   3  -5   5 1109.31   19.32
   5  -3  -5 1186.22   20.47
   3   5   5 1024.38   18.15
   5   3  -5 1135.44   14.59
   3   5   4 1004.13   17.32
  -3   5   4 1001.19   12.35
   5   3  -4 1002.30   13.88
   5  -3  -4 1050.60   18.59
   3  -5   4 1044.70   15.75
   5   3  -4 1058.12   13.99
   3  -5   4 1067.79   17.88
   5  -3  -4 1056.61   17.09
   3   5   3 2052.34   23.95
   3  -5   3 2169.74   22.34
   5   3  -3 2431.70   20.32
   3  -5   3 2078.27   22.98
   5   3  -3 2303.87   20.03
   5  -3  -3 2349.00   26.51
   5  -3  -3 2257.44   22.99
   3  -5   2  151.87    7.64
   5   3  -2  159.50    6.23
  -5   3  -2  126.46    5.26
   5   3  -2  134.00    3.57
   5   3  -2  154.82    6.15
   5  -3  -2  156.91    4.26
   5  -3  -2  152.08    6.93
   5  -3  -2  148.20    8.64
   3   5   2  125.28    7.93
  -3   5   2  124.43    5.85
   3  -5   2  137.75    7.20
   3  -5   1  922.66   14.82
   5  -3  -1  942.71   10.67
   5   3  -1  885.93   10.13
   5   3  -1  925.60   12.82
  -5   3  -1  833.31   10.74
   5  -3  -1  960.15   13.45
   3  -5   1  899.51   13.74
   3   5   1  854.70   16.06
  -3   5   1  912.55   13.77
   5  -3  -1  927.51   16.72
   5   3   0  606.75   11.08
  -5   3   0  661.88    9.18
   3   5   0  648.14   14.02
  -3   5   0  685.47   12.94
   3  -5   0  705.41   11.18
   3  -5   0  675.84   12.51
   5  -3   0  683.00    9.62
   5  -3   0  690.97   14.11
   5   3   0  664.56   11.62
   5  -3   0  702.89   11.00
   5  -3   1  893.83   11.14
   5  -3   1  855.83   11.08
   3   5  -1  778.86   14.50
  -3   5  -1  782.83   13.41
   5   3   1  859.65   14.13
   5  -3   1  915.40   15.89
   5  -3   1  877.58    9.70
   5  -3   1  909.36   12.01
   3  -5  -1  949.43   13.78
   3   5  -1  973.49   15.44
   3  -5  -1  887.47   11.51
   5  -3   2  154.42    7.88
   5  -3   2  144.55    5.89
  -3   5  -2  123.11    6.64
   3   5  -2  116.17    6.50
   5   3   2  107.56    6.88
   3  -5  -2  133.25    5.00
   5  -3   2  130.45    5.61
   3   5  -2  141.35    7.65
   5  -3   2  146.80    5.51
   5  -3   3 2270.63   15.89
   5  -3   3 2377.65   23.36
   3  -5  -3 2071.30   15.50
   3   5  -3 2372.81   24.52
   5  -3   3 2150.24   18.69
   5   3   3 1976.70   22.03
   5  -3   3 2032.43   20.44
  -3   5  -3 1898.56   20.07
   3   5  -3 2019.66   19.03
   3  -5  -3 2079.23   15.12
   5  -3   4  996.28   15.89
   3  -5  -4 1015.87   10.73
  -3   5  -4 1091.76   17.14
   3   5  -4 1024.87   17.09
   5  -3   4 1021.16   13.79
  -3   5  -4  949.45   14.62
   5   3   4  964.08   16.23
   3   5  -4 1089.45   14.14
   5  -3   4 1039.72   10.25
   5  -3   4 1079.14   16.16
   5  -3   5 1122.87   15.09
   5  -3   5 1180.68   16.18
   5   3   5 1082.86   18.02
   5  -3   5 1090.39   18.03
   3  -5  -5 1050.47   11.75
   3   5  -5 1185.14   18.20
   3   5  -5 1189.93   14.27
   5  -3   5 1133.76    9.83
   5  -3   6 2230.87   22.19
   5  -3   6 2182.87   21.40
   5   3   6 2210.57   25.89
   3  -5  -6 2109.78   17.42
   5  -3   6 2250.09   26.69
   3   5  -6 2151.64   24.80
   3   5  -6 2251.99   18.86
   5  -3   6 2111.40   12.20
   5  -3   7 2171.85   11.48
   5  -3   7 2235.99   28.42
   3   5  -7 2242.04   24.58
   5  -3   7 2235.19   23.50
   5  -3   7 2187.69   20.51
   3   5  -7 2322.16   19.16
  -5   3   7 2059.66   15.39
   5   3   7 2283.40   27.40
   5   3   8  441.29   13.57
   5  -3   8  429.95   12.04
  -5   3   8  441.84    8.94
   3   5  -8  468.65    9.20
   5  -3   8  458.32   14.97
   3   5  -8  436.18   12.32
   5  -3   8  447.25    5.07
   5  -3   8  467.60    9.96
   5  -3   9  466.49   12.04
  -5   3   9  488.59   10.61
   5  -3   9  524.35    5.08
   5  -3   9  511.73   16.43
   3   5  -9  508.13    9.98
   3   5  -9  550.93   13.85
   5   3   9  509.80   15.03
   5   3  10   38.40    8.32
   5  -3  10   33.62    8.22
  -5   3  10   33.56    5.49
  -5  -3  10   31.54    6.49
   3   5 -10   46.78    4.46
   5  -3  10   96.50    8.01
  -3   5 -10   37.05    7.43
   3   5 -10   37.11    6.45
   5   3  11  604.46   17.81
   5  -3  11  598.86   19.02
  -5   3  11  606.10   13.97
  -3  -5 -11  562.10   14.97
  -5  -3  11  627.18   15.68
   3   5 -11  590.24   11.36
   5  -3  11  633.95   16.02
  -3   5 -11  636.06   16.01
   3   5 -11  620.46   15.02
   3   5 -12 1338.55   17.17
   5   3  12 1385.23   25.99
   5  -3  12 1391.00   28.80
  -5   3  12 1356.94   21.29
  -5  -3  12 1406.60   23.81
  -3  -5 -12 1449.78   24.00
   3   5 -12 1401.07   22.39
  -3   5 -12 1557.69   24.45
  -3   5 -13 1513.33   25.38
   3   5 -13 1473.91   23.89
  -5  -3  13 1485.99   26.04
   3   5 -13 1382.62   18.38
  -5   3  13 1501.41   23.72
   5  -3  13 1554.74   31.28
   5   3  13 1475.08   27.76
   3  -5 -13 1521.60   22.90
  -3  -5 -13 1564.21   26.01
   3   5 -14  144.23   10.13
  -3   5 -14  163.30   11.18
  -5  -3  14  126.09   11.43
   3   5 -14  134.81    8.00
   5  -3  14  112.09    2.88
   3  -5 -14  142.63   10.11
  -3  -5 -14  128.84   11.21
   5  -3  14  124.14   13.33
  -5   3  14  124.50    9.99
   5   3  14  180.38   13.21
   5   3  15  549.31   19.02
   3  -5 -15  534.38   16.52
  -3  -5 -15  573.28   18.40
  -5  -3  15  554.27   18.91
   3   5 -15  566.80   17.24
  -3   5 -15  650.77   18.03
   5  -3  15  555.44   21.96
  -5   3  15  544.97   17.03
   3   5 -16   74.69   10.73
  -3   5 -16  169.55   11.89
   5   3  16  -11.97   12.39
   3  -5 -16   65.15   11.42
   3  -5 -16   80.90   10.35
  -3  -5 -16   88.66   11.06
  -5  -3  16   85.61   12.15
   5  -3  16   79.36   14.75
  -5   3  16   80.31   10.32
   5  -3  17   57.26   14.04
  -5   3  17   50.71   10.47
   3  -5 -17   65.34   10.69
   3  -5 -17   49.05   11.41
  -3   5 -17  142.04   11.60
   3   5 -17   51.42   10.74
  -3  -5 -17  114.13   13.13
  -5  -3  17   75.16   12.81
  -5  -3  18  142.81   14.95
   3  -5 -18  115.72   13.30
   5   3  18   43.28   11.32
  -3  -5 -18   36.64   10.29
   3   5 -18  118.23   12.95
  -3   5 -18  212.25   13.00
   3  -5 -18  188.22   13.47
  -5   3  18  140.98   13.03
   5  -3  18  144.81   17.38
  -5  -3  19  110.78   15.64
   3  -5 -19  114.41   14.07
   5   3  19   -3.84   14.48
   3  -5 -19   98.33   10.64
  -3   5 -19  224.80   13.95
   3   5 -19  100.69   13.16
  -3  -5 -19   95.42    9.56
   5  -3  19  124.87   17.40
  -5   3  19  114.68   13.13
  -5  -3  20   44.89   14.24
   3  -5 -20   62.04   13.40
   3   5 -20   33.68   12.47
  -3  -5 -20   45.47   12.56
   3  -5 -20    7.52    9.98
   5  -3  20   64.13   16.07
  -5   3  20   43.24   12.16
  -5  -3  21  274.36   21.04
   3  -5 -21  233.36   17.07
   5   3  21  178.20   16.87
   3  -5 -21  324.37   16.20
  -3  -5 -21  307.64   15.26
   3   5 -21  256.82   17.48
   5  -3  21  258.05   21.62
  -5   3  21  246.29   17.46
  -5  -3  22  164.18   18.86
   3  -5 -22  120.80   15.87
   3  -5 -22  174.62   14.69
   3   5 -22  137.85   16.72
  -5   3  22  145.75   16.18
   5  -3  22  151.24   20.00
   5   3  22  171.79   18.39
   3  -5 -23  318.55   19.31
   5   3  23  471.24   24.83
  -5  -3  23  342.77   23.59
  -5   3  23  330.89   19.84
   5  -3  23  363.34   24.95
   3   5 -23  365.68   20.76
   3  -5 -23  450.10   19.18
   5   3  24  150.24   19.84
  -5  -3  24   49.86   17.31
  -5   3  24   35.12   15.11
   5  -3  24   69.48   19.50
   3   5 -24  129.56   17.26
   3  -5 -24   50.13    9.20
   5   3  25   55.63   19.17
   5  -3  25   34.57   18.80
  -5  -3  25   36.89   17.64
  -5   3  25   47.28   16.29
   3   5 -25   90.38   15.59
   5   3  26   28.53   18.93
  -5  -3  26   53.56   19.84
   5  -3  26   26.93   20.46
  -5   3  26   18.10   15.73
  -5   3  27  119.02   18.81
  -5  -3  27   68.81   19.34
   5  -3  27  109.67   22.73
   5   3  27  115.75   21.90
  -5  -3  28   17.91   19.57
   5  -3  28    0.15   21.56
   5   3  28   21.83   20.20
  -5   3  28   31.55   17.86
  -5  -3  29   86.11   22.22
   5  -3  29   87.75   23.53
  -5   3  29   92.89   21.01
   5   3  29  105.79   23.20
  -5  -3  30   96.05   24.12
   5   3  30   58.59   24.09
  -5   3  30   65.35   20.64
   5  -3  30   86.90   25.96
   5   3  31  130.75   25.95
  -5   3  31   93.37   22.97
   5  -3  31  152.39   27.74
  -5  -3  32   45.91   24.45
   5   3  32   76.53   26.07
  -5   3  32   66.61   23.12
   5  -3  32   38.93   25.97
  -5  -3  33   46.73   25.64
   5   3  33   39.48   25.80
   5  -3  33   66.68   28.00
  -5  -3  34  -28.50   26.16
   5  -3  34  -11.65   26.09
   5   3  34  -12.43   25.68
  -5  -3  35    1.72   25.51
   5   3  35   36.37   26.73
   5   3  36  -17.29   27.45
   5  -3  37  398.16   35.00
   5   3  37    2.59   29.02
   5   3  38  -12.97   30.79
   5   3  39   97.88   34.22
   5  -3  39   51.36   33.45
   4   5  39   10.79   30.86
  -4  -5  38   50.75   30.80
   4   5  38   -5.17   29.09
  -4  -5  37    4.01   28.76
   4  -5  37  -10.83   30.12
   4   5  37    2.72   29.50
  -4  -5  36   62.11   29.66
   4   5  36   29.04   28.49
   4  -5  36  -25.76   29.64
  -4  -5  35   42.81   27.26
   4  -5  35    2.19   28.67
   4   5  35   -5.57   26.46
  -4  -5  34   -0.88   26.67
  -4   5  34   20.22   23.30
   4   5  34   17.78   24.33
   4  -5  34   32.40   27.71
  -4  -5  33   16.04   25.79
  -4   5  33   -5.35   21.47
   4   5  33  -17.27   25.27
  -4  -5  32   35.94   25.23
  -4   5  32   58.91   21.94
   4  -5  32   67.82   26.71
   4   5  32   55.91   24.98
  -4  -5  31   26.74   24.20
   4  -5  31   86.45   26.71
   4   5  31   81.74   24.79
  -4  -5  30   59.71   25.22
   4  -5  30  104.43   26.91
   4   5  30   82.42   23.56
   4  -5  29   14.24   22.36
  -4  -5  29   57.41   22.82
   4   5  29   54.72   21.13
   4  -5  28   54.04   22.22
  -4  -5  28   -7.43   20.12
   4   5  28   14.76   20.15
   4   5  27   10.02   18.49
  -4   5  27  -19.61   16.45
  -4  -5  27  -12.87   20.08
   4  -5  27    7.74   20.89
   5  -4 -27   30.76   13.79
   5   4 -27   32.56   16.38
   4   5  26   91.34   20.21
  -4   5  26  125.72   17.83
   4  -5  26   94.32   22.62
  -4  -5  26   81.23   21.17
   5  -4 -26  138.13   17.99
   4   5  25  172.79   21.83
  -4   5  25  166.91   18.36
   4  -5  25  142.86   22.79
  -4  -5  25  173.81   23.30
   5  -4 -25  136.01   14.04
   5   4 -25  189.20   18.99
   4   5  24   73.35   17.98
  -4   5  24   89.11   16.21
   5   4 -24   76.47   16.07
   4  -5  24   75.60   20.98
  -4  -5  24   57.97   18.79
  -4  -5  23  120.84   20.02
   5  -4 -23  110.60   16.24
   4   5  23  154.09   19.17
  -4   5  23  130.38   16.12
   5   4 -23  175.41   17.28
   5  -4 -23  235.71   16.86
   4  -5  23  133.59   21.82
  -4  -5  22  493.72   27.15
   4   5  22  496.08   25.21
  -4   5  22  521.50   22.00
   5  -4 -22  435.56   21.21
   4  -5  22  546.82   28.50
   5  -4 -22  456.45   17.32
   5   4 -22  542.90   21.62
   5  -4 -21  374.83   20.14
   5   4 -21  422.50   19.66
   5  -4 -21  437.90   16.95
   4   5  21  451.78   24.11
  -4  -5  21  482.39   25.44
  -4   5  21  477.58   20.66
   4  -5  21  495.24   26.99
   5  -4 -20  105.71   15.52
   5  -4 -20  126.99   12.29
   5   4 -20  124.20   13.85
   4   5  20  125.60   16.56
  -4  -5  20  131.75   17.38
   4  -5  20  142.41   18.90
  -4   5  20  136.05   14.18
   5  -4 -19   43.56   13.06
   5   4 -19   84.24   12.18
  -5   4 -19   13.59    9.90
   5  -4 -19   74.94   11.01
   4   5  19   46.29   14.08
  -4   5  19   38.52   10.84
  -4  -5  19   59.48   14.73
   4  -5  19   61.52   16.57
   5  -4 -18  295.98   17.22
   5  -4 -18  351.83   14.13
  -5  -4 -18  408.00   17.09
   5   4 -18  416.35   16.87
  -5   4 -18  346.03   14.59
   4   5  18  395.58   20.32
  -4  -5  18  350.84   20.38
   4  -5  18  362.27   22.20
  -4   5  18  374.52   16.76
   5  -4 -17   -8.53   11.60
  -5  -4 -17   45.56    7.15
   5   4 -17    2.66    9.24
  -5   4 -17   -2.68   10.79
  -4   5  17  -11.75    9.70
   4   5  17    5.81   11.71
  -4  -5  17    3.97   11.50
   4  -5  17    3.34   13.38
   5  -4 -16  886.23   24.03
   5   4 -16  915.95   20.85
  -5   4 -16  883.77   21.31
   5  -4 -16  902.63   19.68
  -5  -4 -16 1074.10   23.81
   4   5  16  951.33   25.75
  -4   5  16  933.10   21.96
   4  -5  16  925.34   29.53
  -4  -5  16  912.88   26.33
   5   4 -15 2119.83   27.79
   5  -4 -15 2184.95   28.21
   5  -4 -15 2235.61   34.48
   5   4 -15 2144.78   28.96
  -5   4 -15 2170.59   31.75
  -5  -4 -15 2060.04   31.25
   4   5  15 2163.96   35.76
   4  -5  15 2169.96   41.20
  -4   5  15 2168.21   30.26
  -4  -5  15 2192.02   36.70
   5   4 -14  729.54   16.40
   5  -4 -14  713.52   16.77
   5  -4 -14  693.17   20.45
   5   4 -14  681.06   17.09
  -5  -4 -14  714.53   19.32
  -5   4 -14  697.95   17.97
   4   5  14  714.19   21.47
  -4   5  14  705.58   17.60
   4  -5  14  734.56   24.42
  -4  -5  14  704.23   21.29
   5   4 -13 1478.32   22.59
  -4  -5  13 1336.47   26.75
  -5  -4 -13 1419.90   25.36
   5  -4 -13 1389.67   20.88
   5  -4 -13 1379.36   26.82
   4   5  13 1394.26   27.51
   4  -5  13 1345.69   31.02
  -4   5  13 1346.76   22.15
   5   4 -13 1278.26   20.63
  -5  -4 -12 2430.32   31.09
  -4  -5  12 2387.41   33.16
   5  -4 -12 2393.66   25.52
   4   5  12 2378.65   33.52
   5   4 -12 2380.86   27.07
   5  -4 -12 2299.51   32.91
   5   4 -12 2293.26   25.34
   4  -5  12 2411.78   38.82
  -4   5  12 2387.86   27.10
   4  -5  11 1627.40   31.03
   5  -4 -11 1640.77   27.48
   5   4 -11 1617.02   21.87
  -4   5  11 1576.81   21.09
   4   5  11 1584.86   27.07
   5   4 -11 1583.12   20.93
  -4  -5  11 1643.65   26.51
  -5  -4 -11 1602.38   25.14
   5   4 -10  485.26   11.62
   4  -5  10  472.00    8.42
   5  -4 -10  483.70   16.17
   5   4 -10  417.01   11.57
   4  -5  10  449.72   13.50
  -4   5  10  465.57   11.43
   4   5  10  479.68   15.43
  -4  -5  10  471.06   14.66
   4  -5  10  486.68   18.05
   5   4  -9   93.07    6.40
   4  -5   9   88.67    5.19
   4   5   9   62.08    8.56
   4  -5   9   66.04    5.19
  -4  -5   9   64.53    7.45
   5  -4  -9   79.70    9.51
  -4   5   9   58.21    5.51
   4  -5   9   77.81   10.82
   5   4  -9   73.81    6.24
   4  -5   8  541.48   12.80
  -5   4  -8  548.62   13.12
   4  -5   8  560.51   16.98
   5  -4  -8  537.34   15.92
   4  -5   8  515.23    9.88
   5   4  -8  536.58   11.63
   5   4  -8  545.94   12.44
  -4   5   8  587.85   10.89
   4   5   8  586.02   15.75
  -5   4  -7 1736.25   21.27
   4  -5   7 1702.07   21.67
   4   5   7 1652.14   24.45
   4  -5   7 1606.92   26.34
   5  -4  -7 1772.14   26.11
   4  -5   7 1789.77   17.77
  -4   5   7 1653.29   16.19
   5   4  -7 1704.07   19.95
   5   4  -7 1721.62   19.06
   4  -5   6 3704.71   30.55
   4   5   6 3655.44   34.48
   4  -5   6 3785.53   37.30
   4  -5   6 3551.76   25.63
   5  -4  -6 3699.96   35.87
  -4   5   6 3685.72   22.69
   5   4  -6 3663.72   29.28
   5   4  -6 3777.19   27.26
   4  -5   5 3497.96   29.31
   4   5   5 3522.10   33.08
   4  -5   5 3519.28   34.18
   4  -5   5 3522.10   26.18
   5  -4  -5 3659.88   34.95
  -4   5   5 3439.84   20.73
   5   4  -5 3481.48   27.95
   5   4  -5 3717.96   26.87
   4  -5   4 2298.06   23.09
   4   5   4 2296.04   27.14
  -4   5   4 2338.14   17.01
   5  -4  -4 2339.44   27.44
   4  -5   4 2251.25   21.48
   4  -5   4 2470.31   27.12
   5   4  -4 2327.61   22.95
   5   4  -4 2370.33   21.36
   5   4  -3 1050.83   15.43
   4  -5   3  946.21   15.20
   4  -5   3  983.12   16.59
   4   5   3 1003.19   17.90
  -4   5   3  993.52   11.65
   5  -4  -3 1042.00   18.95
  -5   4  -3  987.70   13.66
   5   4  -3 1089.08   15.06
   5   4  -2 3854.83   27.60
   5  -4  -2 3779.94   33.25
  -4   5   2 3610.69   23.75
   4   5   2 3520.50   32.31
   4  -5   2 3700.47   28.73
   4  -5   2 3469.82   27.94
   5   4  -2 3744.92   21.24
  -5   4  -2 3395.94   24.12
   5  -4  -2 3665.61   21.02
   5   4  -2 3878.09   27.60
   5  -4  -1  612.36   10.14
   4  -5   1  599.20   12.29
   5   4  -1  526.26   10.15
   4  -5   1  617.04   11.51
   5  -4  -1  590.71   14.17
   4   5   1  552.07   13.54
  -4   5   1  585.66   10.96
  -5   4  -1  543.22    9.87
   5   4  -1  608.52   11.88
   5   4   0  339.02    9.96
   4   5   0  340.54   10.96
  -5   4   0  389.99    8.46
  -4   5   0  364.27    9.69
   4  -5   0  401.38    8.66
   5  -4   0  372.16   11.73
   5  -4   0  414.76    9.86
   5  -4   0  395.44    8.97
   4  -5   0  371.57    9.91
   5  -4   0  395.45    6.52
   4   5  -1  506.23   12.04
  -4   5  -1  562.78   11.43
   4  -5  -1  595.14    9.26
   5  -4   1  583.32    9.72
   5   4   1  555.09   12.85
  -5   4   1  586.89    9.04
   5  -4   1  613.92   10.96
   5  -4   1  585.64   13.58
   5  -4   1  595.24   10.78
   4  -5  -1  615.20   11.38
   5  -4   2 3801.44   23.88
   4   5  -2 3755.49   29.73
   4  -5  -2 3711.93   24.18
   5  -4   2 3569.50   25.22
   4   5  -2 3485.24   25.19
  -4   5  -2 3353.03   26.62
  -5   4   2 3644.86   16.98
   5  -4   2 3558.00   26.29
   5   4   2 3487.11   30.50
   5  -4   2 3756.27   30.61
   4  -5  -2 3679.07   18.95
   5  -4   3 1014.22   16.00
   5  -4   3  963.39   14.07
   5   4   3  995.78   17.30
   4   5  -3 1057.50   13.50
  -4   5  -3  952.67   14.59
   5  -4   3 1027.65   12.18
   4   5  -3 1056.39   17.01
   4   5  -3 1026.32   14.91
   5  -4   3  986.20   16.21
   5  -4   4 2308.63   16.48
   5  -4   4 2321.27   21.80
   5   4   4 2226.84   25.14
   5  -4   4 2350.91   25.54
   4   5  -4 2326.51   25.14
   4   5  -4 2363.52   21.15
   5  -4   4 2204.76   23.09
   5  -4   5 3598.38   28.39
   5   4   5 3423.71   32.34
   5  -4   5 3671.00   28.58
   4   5  -5 3469.44   30.64
   5  -4   5 3657.75   18.84
  -5   4   5 3406.96   15.28
   5  -4   5 3522.44   33.04
   4   5  -5 3838.93   26.80
   5  -4   6 3755.63   29.35
   5  -4   6 3732.13   27.99
   5   4   6 3753.36   34.70
  -4   5  -6 3714.54   32.19
   4   5  -6 3626.90   31.47
   5  -4   6 3616.22   17.07
   4   5  -6 3829.81   26.43
   5  -4   6 3858.36   36.56
  -5   4   6 3637.44   18.75
   5  -4   7 1780.61   10.93
   4   5  -7 1749.54   22.50
   4   5  -7 1809.30   18.50
   5  -4   7 1836.68   19.27
   5  -4   7 1712.62   21.27
  -5   4   7 1615.59   14.57
   5  -4   7 1695.98   26.23
   5   4   7 1672.10   24.20
   4   5  -8  577.88   13.73
   5  -4   8  516.88   10.95
   4   5  -8  532.61   10.59
  -5   4   8  561.14   10.01
   5  -4   8  617.44   17.39
   5   4   8  564.25   15.42
   5  -4   8  547.80   13.47
   5  -4   9   87.80    7.32
  -5   4   9   68.86    5.52
   5  -4   9   59.06    8.89
   5  -4   9  111.35    6.27
   4   5  -9  102.57    6.34
   4   5  -9   89.05    7.84
   5   4   9   65.61    8.43
   5  -4  10  477.52   13.87
   4   5 -10  480.26   10.61
  -4  -5 -10  494.56   13.95
  -5  -4  10  453.32   13.20
   5  -4  10  460.09   17.23
  -5   4  10  448.05   11.01
   5  -4  10  520.23    9.43
   4   5 -10  460.34   13.36
   5   4  10  477.97   15.68
   5   4  11 1648.01   27.96
  -5   4  11 1621.42   20.92
   5  -4  11 1644.67   31.01
  -5  -4  11 1648.20   24.93
  -4  -5 -11 1663.75   25.10
   4   5 -11 1641.35   19.51
   5  -4  11 1643.64   24.18
   4   5 -11 1550.64   22.83
   5   4  12 2443.79   34.40
   5  -4  12 2474.80   38.26
  -5   4  12 2405.64   27.01
  -4  -5 -12 2511.47   31.51
  -5  -4  12 2408.75   31.70
   4   5 -12 2245.28   23.60
   4   5 -12 2319.50   28.31
  -4   5 -12 2468.34   31.05
  -5  -4  13 1356.89   25.57
  -4  -5 -13 1433.96   25.57
   4  -5 -13 1419.10   21.96
   4  -5 -13 1291.80   16.50
   4  -5 -13 1385.45   26.29
   4   5 -13 1284.09   19.06
  -5   4  13 1400.97   22.33
   5  -4  13 1406.17   30.78
   5   4  13 1348.63   27.14
   4   5 -13 1400.63   23.28
  -4   5 -13 1404.76   24.31
   4   5 -14  726.72   18.14
  -4   5 -14  909.37   20.34
  -4  -5 -14  732.14   19.84
   4  -5 -14  649.64   12.76
   4  -5 -14  727.43   17.35
   4  -5 -14  707.19   20.62
   4   5 -14  622.01   14.44
  -5   4  14  718.44   17.71
   5  -4  14  687.10   23.19
   5   4  14  705.44   21.58
  -5  -4  14  624.29   19.37
  -4   5 -15 2352.60   32.80
   4   5 -15 2198.92   30.76
   4  -5 -15 2125.93   29.17
  -4  -5 -15 2297.54   33.85
   4  -5 -15 2151.51   33.58
   4   5 -15 2091.48   25.56
   5   4  15 2252.32   36.61
  -5  -4  15 2157.20   35.16
   5  -4  15 2166.45   39.92
  -5   4  15 2229.13   30.97
   4  -5 -16  918.68   21.12
  -4  -5 -16  914.36   23.64
   4  -5 -16  844.03   23.15
  -5  -4  16  921.78   25.13
   5   4  16  904.83   25.22
   4   5 -16  887.72   20.97
  -4   5 -16  983.53   22.26
   5  -4  16  816.00   26.97
  -5   4  16  909.34   21.58
   4  -5 -17   12.39    9.61
   4  -5 -17    7.93   11.53
   4   5 -17   37.39   10.71
  -4  -5 -17   36.85    9.33
  -4   5 -17   24.37    8.69
  -5   4  17    5.72    9.27
   5  -4  17   -4.55   12.93
  -5  -4  17   11.96   11.24
   5   4  17    8.25   12.49
   4  -5 -18  327.24   17.63
  -4  -5 -18  524.22   18.58
   4  -5 -18  449.97   16.84
   4   5 -18  458.93   17.56
  -4   5 -18  406.55   16.40
  -5   4  18  375.12   16.43
   5  -4  18  430.99   23.27
  -5  -4  18  364.29   19.67
   5   4  18  371.41   19.53
   4  -5 -19   41.52   13.29
   4  -5 -19   87.18   10.69
   4   5 -19   91.21   12.88
  -4   5 -19  129.51   11.25
  -5   4  19   44.90   11.21
   5  -4  19   40.40   15.64
  -5  -4  19   52.29   13.93
   5   4  19   45.58   13.90
   4  -5 -20  134.60   15.42
   4  -5 -20  132.16   11.12
  -4  -5 -20  145.42   10.70
   4   5 -20  155.25   14.96
   5  -4  20  113.18   19.01
  -5   4  20  118.40   13.40
  -5  -4  20  130.39   16.72
   5   4  20  128.96   16.70
   4  -5 -21  407.11   20.33
  -4  -5 -21  417.35   18.74
   4   5 -21  486.67   20.39
   4  -5 -21  495.47   19.39
  -5   4  21  444.27   20.30
   5  -4  21  523.87   27.26
  -5  -4  21  464.77   24.78
   5   4  21  441.31   23.34
   4  -5 -22  441.80   21.71
   4  -5 -22  611.31   21.64
   4   5 -22  623.68   23.10
  -5   4  22  493.80   22.18
   5  -4  22  511.65   27.43
  -5  -4  22  504.75   26.44
   5   4  22  518.01   25.92
   4  -5 -23  122.19   17.15
   4   5 -23  189.62   16.60
   4  -5 -23   78.23   11.81
  -5  -4  23  162.19   20.18
   5   4  23  165.88   19.85
   5  -4  23   91.72   19.05
  -5   4  23  153.31   16.74
   5  -4  24   78.09   19.12
  -5  -4  24   41.41   18.13
  -5   4  24   81.54   16.15
   5   4  24   95.74   19.86
  -5  -4  25  153.02   21.52
  -5   4  25  165.64   18.85
   5  -4  25  177.89   22.90
   5   4  25  161.77   21.39
  -5  -4  26   92.66   20.81
   5  -4  26  113.17   22.21
  -5   4  26  147.72   19.28
   5   4  26  117.49   20.74
   4   5 -26  167.61   17.15
  -5  -4  27   -0.77   19.59
   5  -4  27   -7.43   20.14
   5   4  27   16.49   18.99
  -5   4  27   36.90   17.88
   4  -5 -27    1.97   17.07
   5  -4  28   52.68   22.71
  -5  -4  28   17.31   20.44
   5   4  28  -18.13   20.46
  -5   4  28    7.71   17.32
   4  -5 -28    7.06   16.91
   5   4  29   44.93   21.81
  -5   4  29   45.03   18.80
   5  -4  29   43.63   23.99
  -5  -4  29   -4.43   21.43
   5   4  30   69.43   24.36
  -5   4  30   70.30   21.19
   5  -4  30   87.87   25.89
  -5  -4  30   21.05   22.03
   5   4  31   43.78   23.58
  -5   4  31  181.67   23.66
   5  -4  31   92.85   26.74
  -5  -4  31  154.16   27.19
   5   4  32   43.30   24.94
   5  -4  32   93.06   28.08
  -5  -4  32   53.53   25.26
   5   4  33   26.41   24.43
   5  -4  33   57.24   27.33
  -5  -4  33   33.68   25.17
   5   4  34  -20.04   25.52
   5  -4  34    3.09   27.33
  -5  -4  34   -4.73   25.57
   5   4  35   49.71   27.78
   5  -4  35    7.08   27.36
  -5  -4  35  -11.57   27.12
   5   4  36   58.07   29.20
   5  -4  36  348.39   33.89
   5   4  37   25.81   29.37
   5   4  38  -23.15   30.98
   5  -4  38  613.32   39.80
   5  -4  39  120.75   34.45
   5   4  39   -8.67   30.22
   5  -5   0 4279.79   24.71
   5  -5   0 4518.89   30.60
  -5   5   0 4267.11   29.53
   5  -5   0 4368.72   35.41
  -5   5   1    5.47    4.16
   5   5   1    8.61    5.98
   5  -5   1    6.37    4.35
   5  -5  -1    4.30    2.91
   5   5  -1   10.57    5.32
  -5   5  -1    9.57    4.69
   5  -5   1    7.23    6.06
   5  -5   1    6.75    4.93
   5  -5  -1    8.03    4.52
   5   5  -2  184.82    7.19
  -5   5  -2  147.46    6.82
   5  -5   2  185.19    9.12
   5  -5   2  193.99    8.26
   5  -5   2  194.24    8.09
  -5   5   2  174.11    5.87
   5   5   2  165.39    9.21
   5   5  -2  210.51    8.64
   5  -5  -2  200.32    6.89
   5   5  -3  110.74    7.63
   5  -5   3  100.67    6.18
   5  -5   3  102.34    7.79
  -5   5   3  123.32    4.59
   5   5  -3  120.35    6.76
   5   5   3  101.00    8.24
   5   5  -3  144.12    5.80
  -5   5  -3  133.25    7.09
   5  -5   3  115.99    7.51
   5   5  -4  245.50    8.36
   5  -5   4  267.04    9.35
   5   5   4  272.53   11.13
  -5   5   4  247.79    5.65
   5   5  -4  292.69   10.23
   5  -5   4  251.93    9.67
   5  -5   4  269.34   10.61
   5  -5   5   -6.07    5.41
   5   5   5    3.78    6.54
  -5   5   5    1.78    2.77
   5   5  -5    5.02    4.41
   5   5  -5    0.30    5.75
   5  -5   5   -0.17    5.62
   5  -5   5    3.04    6.37
   5   5  -6  590.54   11.78
   5  -5   6  546.49   12.98
   5   5   6  556.13   15.33
  -5   5   6  547.85    8.27
   5   5  -6  507.46   13.10
   5  -5   6  530.30   12.09
   5  -5   6  544.37   15.62
  -5   5   7   46.29    4.20
   5  -5   7   52.05    7.03
   5   5   7   38.71    7.42
   5   5  -7   50.06    7.32
   5  -5   7   52.17    8.62
   5  -5   7   65.85    6.38
   5   5  -7   55.09    5.35
  -5   5   8   13.80    3.98
   5   5  -8   14.47    6.10
  -5   5  -8   -4.13    7.73
   5   5   8   18.02    7.58
   5  -5  -8   25.72    8.45
   5   5  -8   33.73    4.89
   5  -5   8   12.92    7.54
   5  -5   8   24.29    5.47
   5  -5   9  656.10   15.35
   5  -5  -9  683.90   18.74
   5   5  -9  672.82   12.76
   5  -5   9  696.04   12.30
   5   5  -9  657.80   14.81
  -5   5   9  666.38   11.96
   5  -5   9  619.11   19.13
   5   5   9  669.18   18.10
   5   5  10  879.61   20.76
   5   5 -10  815.06   16.70
   5  -5  10  839.17   18.23
  -5  -5 -10  797.16   17.17
  -5  -5  10  873.01   18.19
   5   5 -10  883.28   14.77
   5  -5  10  852.08   12.76
   5  -5 -10  895.36   21.37
   5  -5  10  870.19   22.67
  -5   5  10  864.44   14.43
   5   5 -11   40.18    8.15
   5  -5  11   43.25    7.92
  -5  -5  11   31.97    8.05
  -5  -5 -11   29.12    7.62
   5  -5  11    7.46    4.67
   5   5  11   22.36    8.96
   5  -5  11   15.65   10.19
  -5   5  11   22.61    5.70
   5   5 -11    9.80    5.02
   5  -5 -11    6.93    9.70
  -5  -5  12   61.29    9.20
  -5  -5 -12   51.07    9.07
   5   5 -12   60.47    6.27
   5  -5  12   54.56   12.22
  -5   5  12   55.37    6.99
   5   5  12   53.96   10.30
   5  -5 -12   57.96   10.92
   5   5 -12   44.45    6.56
  -5  -5 -13  247.19   13.22
  -5  -5  13  278.36   14.31
   5  -5 -13  290.26   11.26
   5   5 -13  245.21   10.07
   5   5  13  289.87   15.15
  -5   5  13  313.86   11.62
   5  -5  13  307.10   17.83
   5   5 -13  271.15   11.46
   5  -5 -13  278.05   15.19
  -5  -5  14  214.35   13.83
   5  -5 -14  250.21   11.36
  -5  -5 -14  222.86   13.07
   5   5 -14  240.69   11.38
   5   5  14  267.00   15.50
   5  -5 -14  239.76   15.31
  -5   5 -14  305.92   13.61
   5   5 -14  251.54   12.54
   5  -5  14  235.94   16.89
  -5   5  14  239.19   11.44
  -5  -5  15   70.51   11.90
   5  -5 -15   64.81    8.93
  -5  -5 -15   51.57   10.10
   5   5 -15   64.87    8.32
   5   5  15   63.30   11.61
   5  -5 -15   62.01   12.63
   5   5 -15   77.22   10.46
  -5   5 -15  122.20    9.46
  -5   5  15   65.94    9.13
   5  -5  15   73.60   13.95
  -5  -5  16   -3.11   10.91
   5  -5 -16   11.79    9.18
   5   5 -16   17.37    9.06
  -5   5 -16   20.19    7.47
  -5  -5 -16   35.76   10.32
   5   5 -16   29.79    9.91
   5   5  16   10.52   11.39
  -5   5  16   11.58    8.55
   5  -5  16    4.84   12.67
   5  -5 -16    5.51   11.73
   5   5  17   57.74   13.48
   5  -5 -17   29.79   12.45
   5   5 -17   28.49    9.74
  -5   5 -17  -10.48    8.06
  -5  -5  17   46.48   12.49
   5  -5  17   56.74   14.91
  -5   5  17   39.48    9.93
   5  -5 -17   26.89    9.60
   5   5 -18   23.38   10.52
   5  -5 -18  138.01   12.27
  -5   5 -18   81.07   10.51
  -5   5  18   97.02   11.66
   5  -5  18   91.85   16.20
   5   5  18   93.71   14.36
  -5  -5  18   95.10   14.20
   5  -5 -18  100.28   14.60
  -5  -5 -19  379.70   15.29
   5   5 -19  206.86   14.61
   5  -5 -19  364.74   15.41
   5  -5  19  320.21   21.81
  -5   5  19  374.99   17.22
   5   5  19  340.75   20.03
  -5  -5  19  311.84   19.99
   5  -5 -19  222.61   17.13
  -5  -5 -20  102.31   14.05
   5  -5 -20  103.24    9.94
   5  -5  20   77.06   16.90
  -5   5  20   85.53   13.27
   5   5  20   40.46   14.55
  -5  -5  20   76.91   15.93
   5  -5 -20   58.55   14.23
   5  -5 -21   50.86   10.86
   5  -5  21   -0.65   16.71
  -5   5  21   22.24   11.97
   5   5  21   27.41   16.12
  -5  -5  21    2.83   14.93
   5  -5 -21   -6.23   14.21
   5   5 -22  153.33   15.45
  -5   5  22  238.24   17.28
   5  -5  22  267.55   23.75
   5   5  22  252.49   21.22
  -5  -5  22  263.88   22.25
   5  -5 -22  217.13   19.05
   5   5 -23  107.15   14.46
   5  -5 -23  101.34   10.35
   5  -5  23  186.52   22.57
  -5   5  23  199.35   17.27
   5   5  23  209.85   20.64
  -5  -5  23  164.96   20.98
   5  -5 -23  157.44   17.75
  -5   5  24   44.54   14.86
   5   5  24   30.20   17.66
   5  -5  24   16.39   19.51
  -5  -5  24   27.54   18.33
   5  -5 -24    9.23   11.61
  -5   5  25   51.17   15.65
   5   5  25   41.55   18.78
  -5  -5  25   22.03   18.22
   5  -5  25   19.78   19.88
   5  -5 -25   47.62   15.47
  -5   5  26   27.01   15.10
   5   5  26   11.63   18.16
  -5  -5  26   -0.05   19.13
   5  -5  26    6.71   20.22
   5  -5 -26  100.05   14.58
   5   5 -26   69.64   17.80
   5   5  27   -1.07   19.11
  -5   5  27    6.15   16.44
   5  -5  27    6.55   20.53
  -5  -5  27  -10.70   20.32
   5   5  28   28.27   20.93
  -5   5  28    5.23   16.46
  -5  -5  28   17.85   20.93
   5  -5  28  -20.73   21.69
  -5  -5  29    3.77   21.10
   5  -5  29    0.22   22.49
   5   5  29   17.50   21.21
  -5  -5  30   70.76   24.49
   5  -5  30  119.71   26.56
  -5   5  30   78.98   17.93
   5   5  30  116.25   25.60
  -5  -5  31   23.26   24.94
   5  -5  31   -9.50   25.50
   5   5  31   21.77   22.78
   5  -5  32   87.96   28.60
  -5  -5  32  106.12   26.85
   5   5  32  104.55   26.45
  -5  -5  33  -14.24   25.62
   5   5  33   -0.31   24.75
   5  -5  33    3.94   26.08
  -5  -5  34  -21.43   26.87
   5   5  34   13.41   25.09
   5  -5  34  -16.12   28.01
  -5  -5  35    3.09   26.88
   5  -5  35   16.87   28.84
   5   5  35   -2.60   26.85
  -5  -5  36   17.09   28.24
   5  -5  36   70.25   30.50
   5   5  36  -14.95   27.99
   5   5  37    0.44   28.31
   5  -5  37  362.82   35.96
   5   5  38   -8.20   30.54
   5   5  39  -20.76   31.14
   5  -5  39  689.08   41.27
   0   6  40   11.59   29.81
   0  -6  40  -31.05   34.50
   0   6  39   -8.79   29.05
   0  -6  39  -53.20   32.41
   0   6  38   57.74   30.68
   0  -6  38   30.49   29.86
   0  -6  37   28.24   30.89
   0   6  37   16.53   27.45
   0  -6  36   27.16   28.59
   0   6  36   10.38   26.13
   0  -6  35  -13.26   28.05
   0   6  35  -17.62   25.05
   0  -6  34   39.71   27.59
   0   6  34   38.17   24.79
   0  -6  33   17.28   25.94
   0   6  33  -25.66   23.42
   0  -6  32   -2.03   24.98
   0   6  32  -12.73   22.26
   0  -6  31   22.21   24.36
   0   6  31   -0.52   21.00
   0  -6  30  285.85   31.51
   0   6  30  322.42   27.83
   0   6  29    6.49   19.99
   0  -6  29    2.12   22.93
   0   6  28   27.21   18.73
   0  -6  28   37.43   22.26
   6   0 -28    1.64   13.30
   0   6  27    5.38   17.47
   0  -6  27  -23.87   22.02
   0   6  26  128.13   19.32
   0  -6  26  132.55   23.61
   6   0 -26  118.05   14.57
   0  -6  25    2.84   19.02
   0   6  25    8.46   16.18
   0   6  24   23.73   15.39
   6   0 -24    7.84   10.52
   0   6  23   10.29   14.45
   0  -6  23  -15.09   18.72
   6   0 -23   12.59   10.68
   0   6  22  125.46   16.44
   6   0 -22  180.07   15.08
   0  -6  22  128.47   20.78
   0   6  21   37.15   13.03
   0  -6  21   15.70   17.04
   6   0 -21   54.13   10.92
   6   0 -21    1.10   11.14
   6   0 -20  220.83   11.59
   6   0 -20  282.22   15.43
   0  -6  20  313.34   22.89
   0   6  20  360.11   18.62
   6   0 -19    3.56   10.85
  -6   0 -19   14.25    9.50
   0   6  19   39.43   12.52
   0  -6  19   -0.91   15.09
   0  -6  18  231.56   19.46
   6   0 -18  310.58   15.88
  -6   0 -18  351.71   16.17
   6   0 -18  304.06   13.38
   0   6  18  331.34   17.21
   0  -6  17  -18.85   13.72
   6   0 -17    6.27   10.22
  -6   0 -17   -3.92    9.35
   0   6  17   18.59   10.60
   0  -6  16  867.63   27.85
   6   0 -16  768.61   20.69
  -6   0 -16 1017.21   22.95
   6   0 -16  935.19   18.12
   0   6  16  931.56   23.36
   0  -6  15   11.09   11.75
   6   0 -15   -3.10    9.63
   6   0 -15   22.40    7.03
   0   6  15   -2.20    8.89
   0  -6  14  368.30   18.48
   6   0 -14  511.08   16.90
  -6   0 -14  357.51   13.11
   6   0 -14  403.31   12.01
   0   6  14  413.15   15.71
   0  -6  13   -1.70   10.22
   6   0 -13   -8.01    9.47
   0   6  13    5.17    7.74
   6   0 -13   10.29    5.74
   6   0 -12 4162.86   30.18
   6   0 -12 3590.96   36.93
   0  -6  12 4047.92   47.31
   6   0 -12 3768.62   39.01
   0   6  12 4060.70   40.03
   6   0 -11   -2.02    4.87
   6   0 -11    8.31    7.99
   0  -6  11   -4.14    8.59
   6   0 -11   -4.04    8.63
   0   6  11   -6.27    6.99
   6   0 -10  986.80   13.21
   6   0 -10  941.67   18.56
   0  -6  10  944.56   22.33
   6   0 -10 1059.86   21.08
   0   6  10  911.83   18.22
   6   0  -9   -1.31    3.64
   6   0  -9   -4.91    7.88
   6   0  -9    2.99    6.86
   0  -6   9    1.86    7.03
   0   6   9    4.17    6.21
   6   0  -8 2159.96   27.85
   0   6   8 2208.82   25.42
   6   0  -8 2121.35   24.86
   0  -6   8 2243.13   29.87
  -6   0  -8 2203.64   23.71
   6   0  -8 2280.80   16.40
   6   0  -7   -5.65    7.10
   0  -6   7    2.81    6.36
   6   0  -7   10.81    2.85
   6   0  -7   11.98    6.69
   6   0  -6 2185.48   27.65
   6   0  -6 2027.72   11.76
   6   0  -6 2024.14   22.43
   0  -6   6 2035.73   25.98
   0   6   6 1991.45   23.09
   6   0  -5   -1.31    4.53
   0  -6   5   -0.14    5.90
   0   6   5    4.50    5.00
   6   0  -5   -0.04    6.72
   6   0  -4  440.67   13.80
   0  -6   4  419.76   11.92
   6   0  -4  440.70   10.41
   0  -6   4  383.99   10.97
   0   6   4  390.12   10.84
   0  -6   3    6.08    5.73
   0   6   3    4.63    4.85
   6   0  -3   -0.84    6.97
   6   0  -3   11.11    4.53
   0  -6   2 2176.06   25.06
   0   6   2 2123.87   24.03
   6   0  -2 2196.63   26.27
   6   0  -2 2024.62   18.95
   6   0  -1    4.99    1.89
   6   0  -1   -3.05    6.62
   0  -6   1    3.04    5.36
   6   0  -1    1.85    3.45
   0   6   1    1.15    5.14
   6   0   0  119.60    3.75
   6   0   0  139.50    8.45
   0   6   0  118.99    8.38
   6   0   0  154.53    6.00
   0  -6   0  111.80    7.28
   0  -6  -1    2.36    4.82
   6   0   1    3.84    2.92
   0   6  -1    0.61    5.12
   6   0   1    2.67    3.32
   6   0   1    7.91    2.85
   6   0   1    5.41    6.07
   6   0   2 2229.43   25.11
   6   0   2 2152.63   17.62
   6   0   2 2109.43   17.98
   0   6  -2 1856.03   22.05
   6   0   2 2050.62   16.51
   6   0   3    2.59    3.21
   0   6  -3   -2.60    5.02
   6   0   3    1.67    3.58
   6   0   3    5.48    4.01
   6   0   3    5.07    6.35
   6   0   4  448.26   11.84
   6   0   4  416.71    9.39
   0   6  -4  381.59   10.49
   6   0   4  395.94    7.91
   6   0   4  403.07   10.16
   0   6  -5   -3.66    6.52
   6   0   5   -3.95    4.56
   6   0   5   -0.12    4.91
   6   0   6 1975.00   21.85
   0   6  -6 2110.47   26.14
   6   0   6 1869.67   16.21
   6   0   6 1981.34   23.47
   6   0   7   -0.31    4.74
   0   6  -7   19.14    6.56
   0   6  -7   -2.43    2.44
   6   0   7   18.71    5.94
   0   6  -8 2265.57   14.36
   6   0   8 2199.47   27.64
   6   0   8 2269.83   25.59
   0   6  -8 2224.71   26.91
   6   0   9    1.90    7.29
   6   0   9    1.20    5.89
  -6   0   9   -2.91    3.88
   0   6  -9    2.31    6.77
   0   6  -9    3.05    2.02
   6   0  10  910.18   20.28
   0   6 -10  895.86    9.17
   0   6 -10 1011.04   19.55
   6   0  10  952.17   18.95
  -6   0  10  883.82   14.30
   0   6 -11    2.69    3.45
   6   0  11    4.74    8.25
   6   0  11   -2.63    7.14
   0   6 -11    6.02    5.89
  -6   0  11   -4.99    5.55
   0   6 -12 3956.92   20.45
   0   6 -12 4021.20   39.01
   6   0  12 4073.76   44.38
  -6   0  12 3968.18   34.98
   6   0  12 4100.27   40.71
   0   6 -13    8.42    8.19
   6   0  13   -0.30    9.17
   0  -6 -13   -7.43    7.54
  -6   0  13    0.05    6.72
   0   6 -14  414.76   15.38
  -6   0  14  365.18   14.02
   6   0  14  413.73   17.95
   0  -6 -14  330.20   12.35
   6   0  15   11.88   11.18
   0  -6 -15    3.65    8.50
  -6   0  15   -2.35    8.05
   0   6 -16  935.32   22.15
  -6   0  16  826.14   22.07
   6   0  16  907.37   25.94
   0  -6 -16  925.29   22.86
   0   6 -17   23.49   11.11
   6   0  17   11.97   11.78
  -6   0  17   -2.02   10.20
   0  -6 -17   -1.40   10.06
   0   6 -18  310.93   16.13
   6   0  18  317.04   19.92
  -6   0  18  242.37   15.88
   0  -6 -18  279.74   15.96
   0   6 -19   22.11   12.07
  -6   0  19    2.96   11.34
   6   0  19  -11.45   12.99
   0  -6 -19    2.67   11.20
  -6   0  20  296.30   19.10
   0  -6 -20  208.26   13.16
   0   6 -20  397.20   18.90
   6   0  20  317.59   21.00
  -6   0  21   12.52   13.48
   6   0  21    3.08   15.46
  -6   0  22  137.82   16.38
   6   0  22  143.21   19.35
   0   6 -22  177.25   17.08
   0  -6 -22  128.69   14.73
   0  -6 -22  131.61   14.27
  -6   0  23    9.47   14.81
   6   0  23    3.16   16.32
   0  -6 -23   34.78   10.13
   0  -6 -23   -0.63   13.09
  -6   0  24   29.17   15.15
   6   0  24   29.15   17.36
  -6   0  25   18.22   15.72
   6   0  25    7.66   18.59
  -6   0  26   91.08   19.27
   6   0  26  144.38   22.02
  -6   0  27  -29.36   18.60
   6   0  27   -5.81   18.51
  -6   0  28    1.22   18.11
   6   0  28  219.19   24.39
  -6   0  29  -29.50   20.34
   6   0  29   -4.00   20.53
  -6   0  30  304.99   26.93
   6   0  30  163.33   23.65
  -6   0  31   -4.45   20.65
   6   0  31  270.66   27.64
  -6   0  32   -2.96   21.20
   6   0  32    5.80   23.79
   6   0  33  -25.82   25.72
   6   0  34   85.05   28.39
   6   0  35   34.71   28.61
   6   0  36  137.80   32.11
   6   0  37  -36.69   30.75
   6   0  38   50.52   31.26
   6   0  39  -35.41   31.84
  -1  -6  40   21.15   31.78
   1  -6  40    2.05   32.18
   1   6  40   93.94   32.16
  -1   6  40   54.98   30.47
  -1   6  39   34.40   28.41
  -1  -6  39   50.98   32.10
   1  -6  39    4.18   31.30
   1   6  39   -5.24   29.81
   1  -6  38  -20.77   31.35
  -1  -6  38   41.96   31.51
   1   6  38   42.78   29.36
  -1   6  38  -38.70   29.55
   1   6  37   31.91   27.46
   1  -6  37   -2.37   31.13
  -1   6  37   51.31   28.05
  -1  -6  37   53.95   31.13
  -1  -6  36   13.84   29.14
   1  -6  36   35.62   28.88
  -1   6  36  -42.14   27.33
   1   6  36   13.70   27.21
  -1  -6  35    2.02   27.32
   1  -6  35   -5.28   28.55
  -1   6  35   -0.56   24.60
   1   6  35  -23.23   25.88
  -1  -6  34    8.47   26.98
   1  -6  34   59.77   28.67
   1   6  34   58.77   25.31
  -1   6  34   20.73   24.09
  -1  -6  33   61.31   27.78
   1  -6  33   45.59   26.73
  -1   6  33  101.11   25.35
   1   6  33   67.04   25.47
   1  -6  32  -15.39   24.75
  -1  -6  32  -12.65   25.28
  -1   6  32   18.95   21.96
   1   6  32   28.66   23.10
  -1  -6  31   17.24   24.83
   1  -6  31    9.43   24.81
   1   6  31    4.04   21.12
   1  -6  30   18.09   24.49
  -1  -6  30   98.74   25.43
  -1   6  30   60.91   21.40
   1   6  30   55.08   21.78
   1  -6  29   27.04   23.63
  -1  -6  29   31.24   23.32
   1   6  29   52.25   20.63
  -1   6  29   34.74   19.54
   6  -1 -28   -9.06   12.68
   1  -6  28   49.57   23.25
  -1  -6  28   33.77   22.67
   1   6  28   41.76   20.01
  -1   6  28   84.22   19.92
   6  -1 -27   12.73    8.62
   6   1 -27   30.08   14.55
  -1  -6  27   78.94   22.54
   1  -6  27    7.10   20.61
   1   6  27   35.05   18.73
  -1   6  27   31.48   17.09
   6  -1 -26    1.73   11.51
   1  -6  26   28.81   19.94
  -1  -6  26   38.65   20.78
   1   6  26   46.12   17.39
  -1   6  26   10.86   16.07
   6   1 -25   98.35   14.47
  -1  -6  25  107.46   22.22
   1  -6  25   91.36   22.44
   1   6  25  117.39   19.28
  -1   6  25  127.30   18.51
   6  -1 -24  156.28   13.78
   6   1 -24  241.14   16.36
  -1  -6  24  102.26   21.09
   1  -6  24   80.40   20.97
  -1   6  24  231.75   19.02
   1   6  24  104.12   17.87
   6   1 -23  216.72   14.44
   6  -1 -23  128.05   12.53
   1  -6  23  189.12   23.48
  -1  -6  23  169.15   22.45
   1   6  23  185.63   18.44
   1  -6  22   76.84   20.11
  -1  -6  22   49.19   18.62
  -1   6  22   86.89   13.52
   1   6  22   47.16   14.82
   6   1 -22   41.43    8.82
   6  -1 -22   41.79   13.01
   6   1 -21   33.78   11.22
  -1  -6  21   40.68   17.16
   1  -6  21   73.07   18.37
   1   6  21   57.31   14.35
   6  -1 -21   17.68    8.91
   6   1 -21   47.86    8.70
   6  -1 -21   20.43   11.79
   6   1 -20  243.11   14.66
  -1  -6  20  238.61   21.45
   1  -6  20  285.16   21.83
   6  -1 -20  242.89   13.28
   6   1 -20  280.17   13.05
  -1   6  20  120.61   11.90
   1   6  20  289.12   19.06
   6  -1 -20  214.13   15.56
   1  -6  19  103.71   17.23
  -1  -6  19  111.84   17.42
   6  -1 -19   80.83   13.30
   6   1 -19  118.97   10.87
   6  -1 -19  185.84   12.68
  -6  -1 -19  186.36   12.88
  -1   6  19   73.07   10.48
   1   6  19  176.11   15.68
   6   1 -19   86.71   11.48
   1  -6  18  133.16   17.70
  -1  -6  18  117.03   16.47
   6  -1 -18  126.78   13.05
  -6  -1 -18   75.08    9.43
  -6   1 -18  125.19   11.18
   6   1 -18  169.64   11.62
   6  -1 -18  164.77   11.74
  -1   6  18   60.90    9.47
   1   6  18  120.21   13.49
   6   1 -18  125.49   12.00
   1  -6  17  352.41   21.62
  -1  -6  17  351.65   20.41
   6   1 -17  405.98   16.03
   6  -1 -17  383.21   16.79
  -6  -1 -17  452.12   17.04
   6  -1 -17  335.12   12.55
   6   1 -17  414.65   14.65
  -6   1 -17  324.76   12.71
   1   6  17  360.09   17.38
  -1   6  17  304.56   14.31
  -1  -6  16  156.16   16.02
   1  -6  16  145.96   15.89
   6  -1 -16  142.36   12.79
   6   1 -16  145.64   11.92
   6  -1 -16  201.18   10.52
  -6  -1 -16  171.61   12.75
   6   1 -16  176.95   10.35
  -6   1 -16  131.78    8.05
  -1   6  16   64.66    8.19
   1   6  16  153.71   12.86
   1  -6  15  183.47   16.36
  -1  -6  15  197.09   15.59
   6   1 -15  161.84   11.93
   6  -1 -15  170.21   13.14
   6   1 -15  205.60    9.85
  -6  -1 -15  279.93   13.78
   6  -1 -15  223.13   10.85
  -6   1 -15  145.03    9.43
  -1   6  15  176.33   11.44
   1   6  15  192.88   13.21
  -1  -6  14  172.06   15.07
   1  -6  14  169.38   15.31
   6  -1 -14  149.09   12.01
   6   1 -14  166.20   11.89
  -1   6  14  178.96   11.47
   1   6  14  135.84   11.75
   6   1 -14  131.06    7.67
   6  -1 -14  150.41    8.68
  -6  -1 -14  112.55    6.98
   6  -1 -13  170.76    7.58
   6   1 -13  133.33    6.97
   6   1 -13  201.39   12.20
  -1  -6  13  153.86   13.39
   1  -6  13  179.87   14.75
   6   1 -13  177.91   11.73
   6  -1 -13  172.94   12.31
  -1   6  13  203.56   11.45
   1   6  13  207.22   12.28
   6  -1 -12  582.29   12.10
   6   1 -12  500.40   11.31
   6   1 -12  619.25   16.65
  -1  -6  12  589.03   19.98
   1  -6  12  549.32   20.05
   6  -1 -12  540.34   16.95
   6   1 -12  587.71   16.79
  -1   6  12  535.98   15.37
   1   6  12  579.97   16.97
   6   1 -11  208.19    7.51
   6  -1 -11  244.54    7.93
   6   1 -11  186.62   11.32
   6  -1 -11  195.57   12.22
   6   1 -11  221.95   11.26
   1  -6  11  220.87   14.01
  -1  -6  11  239.27   13.66
   1   6  11  216.60   11.30
  -1   6  11  225.62   10.75
   6  -1 -10  195.00    6.63
   6   1 -10  177.99    6.57
  -1  -6  10  194.50   12.04
   6  -1 -10  225.69   12.18
   6   1 -10  236.49   11.86
   6   1 -10  204.78   10.41
   6  -1 -10  214.22   11.59
   1  -6  10  198.32   12.98
   1   6  10  189.70   10.32
  -1   6  10  183.66    9.79
  -6   1  -9  104.68    7.58
   6  -1  -9  109.96    4.91
   6   1  -9  109.67    5.51
   6   1  -9  128.32    9.72
   6  -1  -9  138.16   10.39
  -1  -6   9   95.91    9.30
   6   1  -9  118.02    8.88
   6  -1  -9  120.94    9.67
   1  -6   9  104.02   10.25
  -1   6   9  107.24    7.63
   1   6   9  109.06    8.45
  -6   1  -8  138.04    7.58
   6  -1  -8  132.95    5.02
   6   1  -8  129.19    5.17
  -6  -1  -8  115.68    7.19
   6   1  -8  140.58   10.09
   6  -1  -8  136.05   10.07
   6   1  -8  121.81    7.47
  -1  -6   8  103.78    8.93
   6  -1  -8  131.89    9.20
   1  -6   8  108.47    9.68
  -1   6   8  130.72    7.78
   1   6   8  128.67    8.37
   6   1  -7  517.49    7.93
   1   6   7  493.82   13.41
   6   1  -7  533.48   12.36
   6   1  -7  539.80   15.01
   6  -1  -7  530.72   15.36
   6  -1  -7  512.64   13.22
  -1   6   7  505.40   12.15
   1  -6   7  488.61   15.05
   6  -1  -7  489.37    7.16
  -1  -6   7  513.07   14.54
   1   6   6 1998.05   24.11
  -1   6   6 1911.63   21.70
   6  -1  -6 1978.12   22.92
   6   1  -6 1963.42   21.37
   6  -1  -6 1963.76   26.54
   6   1  -6 2017.30   26.17
   1  -6   6 1969.42   26.44
   6  -1  -6 1963.24   11.28
  -1  -6   6 2007.13   25.08
   6   1  -6 1988.54   13.34
   1  -6   6 1858.55   23.11
   6   1  -5  574.27    7.05
  -1   6   5  611.57   12.67
   1   6   5  587.31   13.71
   1  -6   5  610.94   13.74
   6  -1  -5  666.34   16.18
   6   1  -5  642.11   15.74
   1  -6   5  606.90   14.88
   6  -1  -5  636.36   13.30
   6   1  -5  647.76   12.43
   1  -6   4 1799.54   22.56
   6   1  -4 1920.05   25.12
   6  -1  -4 1916.52   25.11
   6  -1  -4 1834.03   20.16
   6   1  -4 1743.84   18.64
   6   1  -4 1798.77   11.50
   1  -6   4 1768.37   22.53
  -1   6   4 1682.94   19.70
   1   6   4 1671.05   22.10
   6   1  -3  815.75    8.51
  -1  -6   3  753.87   15.67
   1  -6   3  821.22   15.72
   1  -6   3  796.15   15.18
   6   1  -3  905.27   17.49
   6  -1  -3  849.30   17.49
  -1   6   3  816.93   14.43
   1   6   3  803.07   15.64
   6  -1  -3  836.79   13.66
   6   1  -3  846.36   12.88
   6   1  -2    5.97    6.18
  -1   6   2   10.70    5.00
   1   6   2   11.74    5.89
   1  -6   2    5.93    5.72
  -1  -6   2   10.68    5.45
   6  -1  -2    2.06    6.36
   6   1  -2    7.15    3.96
   6  -1  -2    3.71    4.04
  -1  -6   1  369.64   11.16
   1  -6   1  389.83   11.26
   6  -1  -1  367.65    4.65
   6   1  -1  397.12    8.86
   6  -1  -1  394.74   12.25
  -1   6   1  335.23   10.84
   1   6   1  332.68   11.47
   6   1  -1  427.50   12.82
   6  -1  -1  363.05    8.79
   6   1   0 1978.34   24.40
   6  -1   0 2007.69   24.80
   6  -1   0 1788.11   11.89
   6   1   0 1887.34   17.61
   1   6   0 1625.16   22.78
  -1   6   0 1710.44   22.65
   1  -6   0 2004.10   22.49
  -1  -6   0 2000.73   22.68
   6  -1   0 1855.30   16.97
  -1   6  -1  351.80   11.15
   1  -6  -1  397.60   10.29
   6   1   1  381.89    8.30
   6  -1   1  419.12   12.35
   6   1   1  315.19    7.36
   6  -1   1  348.22    6.41
   1   6  -1  285.01   10.64
  -1   6  -1  331.52   11.02
   6   1   1  436.12   12.55
   6  -1   1  335.75    5.94
   6  -1   1  397.27    7.94
   6  -1   2    6.38    6.14
   6   1   2    9.87    3.05
   6  -1   2    6.04    2.88
  -1   6  -2   14.77    5.66
   6  -1   2    1.96    2.94
   6   1   2    6.93    3.61
   1   6  -2   10.82    5.24
   6   1   2    8.80    4.10
   6  -1   2   10.14    3.33
   6   1   3  815.33   11.61
   6   1   3  787.72   11.68
   1   6  -3  809.91   16.47
   6  -1   3  770.33   11.11
   1   6  -3  739.10   13.78
  -1   6  -3  724.86   13.86
   6  -1   3  787.14   12.08
   6  -1   3  818.67   10.44
   6   1   3  769.39   13.18
   6  -1   3  886.14   16.24
   6  -1   4 1667.51   17.40
  -1   6  -4 1718.73   20.63
   1   6  -4 1783.27   20.24
   6  -1   4 1775.07   14.85
   6  -1   4 1975.88   23.10
   6   1   4 1692.68   16.62
   1   6  -4 1811.21   23.83
   6  -1   4 1764.86   19.35
   6   1   4 1763.15   20.29
   6   1   4 1706.67   17.95
   6   1   5  590.41   11.80
   6  -1   5  618.62    8.83
   6  -1   5  576.08   11.17
   1   6  -5  578.34   14.56
   6   1   5  591.63   13.23
   6  -1   5  623.59   12.98
   6  -1   5  653.78   13.90
   6  -1   6 1904.58   15.01
   6  -1   6 1946.80   21.06
   1   6  -6 2006.61   25.65
   6   1   6 1910.93   23.50
   6  -1   6 1957.70   23.39
   6   1   6 1929.09   21.40
   6   1   7  534.77   12.38
   1   6  -7  557.90    8.74
   6  -1   7  476.89   11.64
  -1   6  -7  497.94   13.45
   1   6  -7  485.89   13.72
   6   1   7  515.16   13.99
   6  -1   7  496.16   13.61
   6  -1   7  511.36    8.08
   6   1   8  122.42    8.82
   6  -1   8  146.43    7.94
   6   1   8  127.72    7.72
  -1   6  -8  124.16    3.20
   1   6  -8  126.85    4.63
   6  -1   8  127.30    4.71
  -1   6  -8  151.05    9.19
   1   6  -8  100.06    8.07
   6  -1   8  104.98    8.82
   6   1   9   72.61    6.42
   6  -1   9  111.85    8.04
  -6   1   9   95.81    5.14
   1   6  -9  130.89    4.67
   6   1   9  110.29    8.60
  -1   6  -9  136.96    3.18
   6  -1   9  111.88    9.25
  -1   6  -9  134.46    9.15
   1   6  -9  124.75    9.41
   6  -1  10  203.98   10.50
   6   1  10  125.31    6.15
  -6  -1  10  198.43    8.16
  -6   1  10  176.00    7.31
   6   1  10  222.28   11.55
   1   6 -10  209.05    5.61
   6  -1  10  182.73   11.71
  -1   6 -10  206.89   10.36
   1   6 -10  209.33   10.78
   6   1  11  242.64   10.45
  -6  -1  11  231.32    9.53
   6  -1  11  252.18   11.73
  -6   1  11  237.37    9.23
   6   1  11  221.10   11.96
   1   6 -11  212.54    5.92
   1   6 -11  200.23    9.97
  -1   6 -11  231.02   11.18
   6  -1  11  214.64   13.08
  -1   6 -12  551.19   16.71
   6  -1  12  572.72   16.55
  -6  -1  12  549.29   14.58
  -6   1  12  511.06   13.59
   1   6 -12  550.97   15.54
   6   1  12  588.57   18.52
   1   6 -12  586.81    9.86
   6  -1  12  583.02   18.82
   6  -1  13  200.43   13.73
   1   6 -13  178.22    6.72
   1   6 -13  217.20   12.09
  -1   6 -13  166.58   10.49
   6   1  13  187.65   13.04
  -6  -1  13  168.17   10.29
  -6   1  13  155.38    9.75
  -1  -6 -13  212.17   11.95
   1  -6 -14  163.09   10.24
  -1  -6 -14  212.04   11.88
   1   6 -14  198.71   12.34
  -1   6 -14  162.60   11.00
   6   1  14  137.15   13.15
  -6   1  14  147.76   10.42
  -6  -1  14  149.29   10.85
   6  -1  14  159.05   13.68
   1  -6 -15  196.94   12.33
  -1  -6 -15  214.33   13.00
  -1   6 -15  238.76   13.73
   1   6 -15  216.47   12.83
   6   1  15  171.45   13.95
  -6  -1  15  209.70   12.69
  -6   1  15  187.14   12.02
   6  -1  15  174.95   14.28
   1  -6 -16  137.56   12.02
  -1  -6 -16  145.31   12.37
   1   6 -16   81.31   10.34
  -1   6 -16  146.19   12.79
   6   1  16  153.88   14.64
  -6   1  16  160.82   12.55
  -6  -1  16  139.98   12.21
   6  -1  16  147.81   15.42
  -1  -6 -17  347.41   16.58
   1  -6 -17  361.00   16.48
   1   6 -17  341.08   15.51
  -1   6 -17  385.83   17.23
   6   1  17  374.63   19.70
  -6   1  17  346.03   16.28
  -6  -1  17  356.05   17.38
   6  -1  17  367.70   19.63
   1  -6 -18  116.27   12.93
  -1  -6 -18  104.31   12.56
  -1   6 -18  121.65   13.22
   1   6 -18  101.74   11.55
   6   1  18  132.54   15.15
  -6  -1  18  104.21   13.42
   6  -1  18  141.38   16.28
  -6   1  18  140.42   13.23
   1  -6 -19  123.12   13.90
   1   6 -19  161.37   13.37
  -1  -6 -19  177.42   15.15
  -1   6 -19  127.31   14.18
   6   1  19  139.62   16.95
  -6  -1  19  113.59   14.86
  -6   1  19  139.01   14.66
   6  -1  19  154.46   17.68
  -1  -6 -20  137.84    9.84
   1  -6 -20  200.52   13.42
   1   6 -20  312.92   16.99
  -1   6 -20  263.74   17.40
   6  -1  20  280.15   20.24
  -6   1  20  255.77   18.05
   6   1  20  249.02   19.17
  -6  -1  20  270.20   18.75
   6  -1  21   89.47   17.15
  -6  -1  21   54.34   14.50
  -6   1  21   47.49   13.33
   6   1  21   68.71   16.30
  -1   6 -21   91.28   14.98
   1   6 -21   79.09   12.42
  -1  -6 -21   99.94   11.49
   1  -6 -21   43.73   13.03
  -6  -1  22   47.68   14.93
  -6   1  22   67.89   14.78
   6   1  22   91.51   17.66
   6  -1  22   62.05   16.98
  -1  -6 -22   31.27   13.41
   1   6 -22    5.74   15.02
   1  -6 -22  134.52   13.43
   1  -6 -22   55.36   13.92
  -6   1  23  163.21   18.13
  -6  -1  23  189.12   19.41
   6  -1  23  192.44   21.50
   6   1  23  186.06   20.06
   1  -6 -23  192.78   14.88
  -1  -6 -23  261.57   15.51
   1  -6 -23  130.66   15.99
   6   1  24  176.50   21.09
   6  -1  24  137.06   20.74
  -6   1  24  106.68   17.72
  -6  -1  24  139.16   19.52
   6  -1  25  126.40   21.04
  -6  -1  25  139.26   20.42
  -6   1  25   99.17   18.13
   6  -1  26   23.80   19.12
   6   1  26   82.60   16.21
  -6   1  26   71.08   18.20
  -6  -1  26   42.71   17.14
   6  -1  27   -5.68   19.44
  -6  -1  27   24.49   17.92
  -6   1  27    0.46   17.43
   6  -1  28   54.35   21.77
  -6   1  28   38.58   19.13
  -6  -1  28   40.10   20.24
   6  -1  29   12.27   22.08
  -6  -1  29   27.92   21.15
  -6   1  29   43.82   18.85
   6   1  30   50.16   23.00
  -6   1  30   66.73   20.75
  -6  -1  30   91.16   22.54
   6   1  31   20.70   22.86
  -6  -1  31    7.20   20.56
  -6   1  31  -38.17   21.74
   6   1  32   56.71   25.99
  -6  -1  32  -29.41   22.74
   6  -1  33  350.57   31.36
   6   1  33   31.16   25.65
   6  -1  34   39.07   26.82
   6   1  34   76.61   28.03
   6   1  35  -33.52   28.60
   6  -1  35   20.39   27.64
   6   1  36   79.38   30.11
   6  -1  36  -13.50   28.72
   6   1  37  -11.33   29.47
   6  -1  37   12.84   30.45
   6  -1  38  -24.37   30.29
   6   1  38   17.59   30.36
   6  -1  39  -36.52   32.38
   6   1  39   -2.53   31.97
   2   6  40  -18.87   31.98
  -2  -6  40   48.86   32.95
   2   6  39  -28.51   30.39
  -2  -6  39   31.72   32.52
   2  -6  39    7.10   32.01
   2   6  38   80.84   31.37
  -2  -6  38   54.48   31.17
   2  -6  38   51.31   31.22
  -2   6  38   -5.75   27.59
   2   6  37   37.13   28.49
   2  -6  37   60.87   32.02
  -2   6  37  -31.07   27.54
  -2  -6  37   56.46   31.13
   2  -6  36  -36.40   30.05
   2   6  36   -2.19   26.60
  -2   6  36  -19.63   25.76
  -2  -6  36   12.29   29.82
  -2   6  35   37.22   25.27
   2   6  35   12.71   26.38
   2  -6  35  -29.29   28.58
  -2  -6  35   -6.25   26.89
   2   6  34   23.47   24.80
  -2   6  34  -30.20   24.19
  -2  -6  34   19.07   26.68
   2  -6  34   -1.19   26.46
  -2   6  33   89.96   24.42
   2   6  33  102.94   25.90
   2  -6  33   73.81   27.82
  -2  -6  33  108.94   29.07
  -2   6  32   13.64   21.30
   2   6  32   10.95   22.58
   2  -6  32    6.90   26.24
  -2  -6  32    4.49   24.96
   2   6  31   54.77   22.96
  -2   6  31   60.59   22.19
  -2  -6  31   44.48   25.71
   2  -6  31   13.06   24.65
  -2   6  30   21.85   20.55
   2   6  30   54.89   21.55
   2  -6  30   47.96   25.35
  -2  -6  30   34.11   23.50
  -2   6  29  130.46   21.28
   2   6  29  110.91   22.68
   6  -2 -29   96.77   10.76
  -2  -6  29  128.29   25.62
   2  -6  29   94.37   24.68
  -2   6  28    2.37   17.48
   2   6  28    5.76   18.83
   6  -2 -28   63.46   14.67
  -2  -6  28    7.17   21.50
   2  -6  28   32.71   23.21
   2   6  27   11.39   17.83
  -2   6  27   27.88   17.42
  -2  -6  27   46.86   21.87
   2  -6  27   15.19   21.16
   2   6  26  123.89   20.59
   2  -6  26  117.28   23.24
  -2  -6  26  156.93   24.05
  -2   6  25  263.81   19.78
   2   6  25   97.04   18.91
   6   2 -25   39.00   14.69
   6  -2 -25  339.23   17.12
   2  -6  25   56.45   20.75
  -2  -6  25   73.46   20.41
   2   6  24   73.62   17.95
   2  -6  24   59.15   20.59
  -2  -6  24   12.08   18.96
   6  -2 -23  286.52   14.97
   6   2 -23  365.92   18.69
   2  -6  23  426.36   27.75
  -2   6  23  228.79   15.86
   2   6  23  392.43   23.80
  -2  -6  23  310.79   24.74
   6  -2 -22  430.60   18.16
   6   2 -22  448.86   18.60
  -2  -6  22  373.31   25.64
   2  -6  22  353.53   26.30
  -2   6  22  409.46   20.00
   2   6  22  373.75   22.21
   6  -2 -22  267.62   17.84
   6  -2 -21  183.33   13.97
   6   2 -21  116.20   13.30
  -2  -6  21  106.03   18.89
   2  -6  21  109.52   20.04
  -2   6  21  214.45   15.63
   2   6  21  114.82   16.54
   6  -2 -21  120.56   14.99
   6   2 -20   -0.63   10.62
   2  -6  20    9.21   16.33
  -2  -6  20   -5.35   15.20
   2   6  20   12.06   13.32
   6  -2 -20   16.41   12.41
   6   2 -19  109.22   11.89
   6  -2 -19  155.56   12.11
  -6  -2 -19  123.26   14.11
  -6   2 -19  203.73   14.20
  -2  -6  19   84.13   16.76
   2  -6  19  113.50   18.14
   6   2 -19   86.04   11.06
  -2   6  19  118.16   13.16
   2   6  19   95.43   14.44
   6  -2 -19   78.42   13.12
  -6  -2 -18  477.66   18.69
   6   2 -18  459.28   15.94
  -6   2 -18  697.28   20.24
   6  -2 -18  515.11   16.29
  -2  -6  18  452.42   22.91
   2  -6  18  478.72   25.07
   6   2 -18  406.10   15.51
   2   6  18  479.01   20.62
  -2   6  18  506.99   19.03
   6  -2 -18  433.29   18.50
  -6  -2 -17  723.26   19.28
   6  -2 -17  690.47   16.77
  -6   2 -17  775.41   20.12
   6   2 -17  654.40   17.32
  -2  -6  17  672.37   25.61
   2  -6  17  682.61   27.16
   6   2 -17  634.05   17.99
   2   6  17  703.41   23.05
  -2   6  17  692.61   20.52
   6  -2 -17  647.11   21.11
   6   2 -16    7.44    6.82
  -2  -6  16    6.62   12.06
   2  -6  16    7.46   13.16
   6  -2 -16   10.34   11.10
   6   2 -16   -3.13    9.32
   2   6  16   -0.92    9.96
  -2   6  16   14.88    9.53
   2  -6  15  220.34   17.74
  -2  -6  15  237.57   16.31
   2   6  15  227.19   14.63
  -2   6  15  275.17   13.64
   6  -2 -15  245.70   14.97
   6   2 -15  225.17   12.65
   6   2 -15  232.85   10.72
  -6   2 -15  151.07    7.97
  -6  -2 -15  360.44   14.17
   6  -2 -15  213.72   10.19
   6   2 -14  498.23   16.09
   2  -6  14  585.76   22.39
  -2  -6  14  571.50   20.60
  -6  -2 -14  575.52   16.89
   6  -2 -14  566.85   13.70
   6   2 -14  560.68   14.05
   6   2 -14  516.29   16.18
   2   6  14  580.58   18.81
  -2   6  14  571.32   16.33
   6  -2 -14  530.67   18.47
   6   2 -13  631.22   16.41
  -2  -6  13  718.59   21.93
   2  -6  13  707.66   23.84
   6   2 -13  708.00   14.78
   6  -2 -13  690.35   14.06
   6   2 -13  692.66   17.67
  -2   6  13  646.02   16.24
   2   6  13  728.51   19.66
   6  -2 -13  708.58   19.95
   6   2 -12  229.41   10.87
  -2  -6  12  298.38   15.13
   2  -6  12  283.34   15.64
   6   2 -12  302.81   10.07
   6  -2 -12  253.31    8.72
   6   2 -12  280.75   13.01
  -2   6  12  318.92   11.97
   2   6  12  294.04   13.83
   6  -2 -12  272.19   14.26
  -2   6  11  627.60   15.13
   2   6  11  640.78   17.33
   6   2 -11  646.06   12.64
   6  -2 -11  674.75   12.65
  -2  -6  11  675.67   19.41
   2  -6  11  639.76   20.88
   6   2 -11  603.58   16.60
   6   2 -11  613.20   15.55
   6  -2 -11  662.99   18.79
   6   2 -10  752.37   12.64
  -2  -6  10  728.75   19.07
   6  -2 -10  730.57   12.04
   2  -6  10  735.14   20.90
   6   2 -10  743.18   15.52
   6   2 -10  721.41   17.54
   2   6  10  715.22   17.55
  -2   6  10  740.50   15.58
   6  -2 -10  715.95   19.18
  -6   2  -9  488.63   11.55
   6   2  -9  540.33   10.46
   6  -2  -9  562.34    9.82
  -2  -6   9  566.99   16.17
   2  -6   9  596.63   18.07
   6   2  -9  578.36   13.30
   6   2  -9  554.35   15.19
   6  -2  -9  563.96   16.83
   2   6   9  559.70   15.30
  -2   6   9  580.75   13.43
   2   6   8  255.49   10.90
  -2   6   8  244.00    9.02
  -6  -2  -8  291.66    9.93
   6   2  -8  279.76    7.70
  -2  -6   8  266.34   11.60
   2  -6   8  264.70   12.84
   6   2  -8  262.11    9.44
   6   2  -8  281.24   11.82
   6  -2  -8  229.12   11.43
   6  -2  -8  266.59   12.65
   6  -2  -7  389.00   13.07
  -2   6   7  401.18   10.52
   6   2  -7  391.06    8.16
   2  -6   7  403.08   11.93
  -6  -2  -7  368.00   10.68
  -2  -6   7  394.22   12.67
   2  -6   7  402.06   13.86
   6   2  -7  408.45   10.79
   6   2  -7  388.61   13.14
   2   6   7  388.35   12.72
   6  -2  -7  387.12   14.51
   6  -2  -6 1451.68   20.76
   6   2  -6 1414.39   13.81
   2  -6   6 1412.24   20.43
   2   6   6 1304.12   20.89
   6  -2  -6 1490.07   23.89
   6   2  -6 1483.73   22.89
   6   2  -6 1414.87   17.99
   2  -6   6 1357.04   22.82
  -2   6   6 1334.85   17.48
   2  -6   5 1799.15   22.17
   6   2  -5 1703.60   14.74
  -2   6   5 1721.87   19.21
   2   6   5 1672.38   23.09
   2  -6   5 1720.43   24.19
   6   2  -5 1753.54   19.10
   6  -2  -5 1744.40   21.58
   6   2  -5 1900.87   25.25
   6  -2  -5 1800.86   25.66
   2   6   4  352.60   11.66
  -2   6   4  353.49    9.46
   2  -6   4  349.05   11.46
   6  -2  -4  383.91   13.38
   6   2  -4  340.42    7.51
   2  -6   4  355.97   10.98
   6  -2  -4  377.10   10.98
   6   2  -4  388.83   12.66
   6   2  -4  379.49    9.47
   6   2  -3 1680.44   18.09
   2  -6   3 1628.00   21.55
  -2   6   3 1671.11   19.41
   2  -6   3 1654.14   21.14
   6   2  -3 1642.05   23.08
   6   2  -3 1692.71   14.78
   6  -2  -3 1599.75   19.43
   2   6   3 1716.82   22.93
   6  -2  -3 1670.52   23.90
   6   2  -2 2092.35   19.83
   6  -2  -2 2197.75   26.70
   2  -6   2 2055.24   22.23
  -2   6   2 2010.55   21.99
   2   6   2 1986.23   25.08
   6   2  -2 2322.29   26.42
   2  -6   2 2115.11   24.16
   6  -2  -2 2051.81   20.42
   2  -6   1  858.30   15.98
   6  -2  -1  818.95    8.20
   6  -2  -1  875.23   12.88
   2  -6   1  849.97   14.13
   6   2  -1  869.71   12.72
  -2   6   1  781.76   14.82
   2   6   1  788.69   16.35
   6  -2  -1  932.39   17.79
  -6   2  -1  816.70    9.49
  -2  -6   1  887.16   16.18
   2  -6   0  532.45   12.32
   6  -2   0  501.10    7.12
   6  -2   0  497.65   13.63
   6   2   0  505.37   10.09
  -2   6   0  518.62   12.92
  -6   2   0  525.05    6.78
   2   6   0  489.50   13.83
   6   2   0  460.13    7.79
   6  -2   0  482.42    9.48
  -2  -6   0  504.24   12.44
   2  -6  -1  898.77   14.82
   2   6  -1  925.56   16.14
   6   2   1  898.59   13.15
   6  -2   1  836.40   10.01
  -2   6  -1  763.47   15.05
   2   6  -1  695.10   15.29
   6  -2   1  813.31    8.55
   6   2   1  753.41   12.16
   6  -2   1  873.37   16.68
   6  -2   1  872.79   11.86
   6   2   2 2067.92   19.32
  -2   6  -2 1747.16   21.08
   6  -2   2 2173.21   24.62
  -2   6  -2 2022.11   24.36
   6  -2   2 1944.58   15.98
   2   6  -2 1672.87   20.67
   6  -2   2 1969.77   16.28
   6  -2   2 1964.06   16.24
   6   2   2 1844.69   20.01
   2   6  -2 2072.38   24.44
   6  -2   3 1580.74   13.95
  -2   6  -3 1511.58   19.17
   2   6  -3 1609.97   19.10
  -2   6  -3 1624.88   22.19
   2   6  -3 1671.87   22.67
   6  -2   3 1654.81   16.88
   6  -2   3 1568.93   15.73
   6  -2   3 1694.12   21.87
   6   2   3 1574.60   19.07
   6  -2   4  351.66    6.87
   2   6  -4  336.60   11.94
   6  -2   4  304.34    7.98
   2   6  -4  366.31    9.97
  -2   6  -4  326.16    9.90
   6  -2   4  359.59    9.67
   6  -2   4  383.28   11.53
   6   2   4  358.81   10.62
   6  -2   5 1732.92   21.10
   6  -2   5 1880.38   22.25
   2   6  -5 1788.43   23.98
   6  -2   5 1738.86   19.17
   6  -2   5 1800.75   13.71
   6   2   5 1704.81   21.90
   2   6  -6 1481.48   15.46
   6  -2   6 1501.03   19.80
   2   6  -6 1375.28   21.30
   6  -2   6 1341.79   11.68
   6  -2   6 1364.86   17.99
   6  -2   6 1339.28   20.28
   6   2   6 1376.21   20.59
   6  -2   7  389.45   10.78
   6  -2   7  389.41    6.42
   2   6  -7  411.90    8.22
   6  -2   7  396.95   10.91
   2   6  -7  385.73   12.72
   6  -2   7  388.43   12.67
   6   2   7  408.21   12.68
  -6   2   8  244.40    5.61
   6  -2   8  258.48    5.26
   2   6  -8  263.67    6.86
   6   2   8  237.98   10.94
   2   6  -8  262.41   10.64
   6  -2   8  265.54   11.78
   6  -2   8  282.20    9.67
   6  -2   9  583.66   13.90
  -6   2   9  537.06    9.63
   6  -2   9  533.96    7.23
   2   6  -9  592.29    9.63
  -2   6  -9  542.10   14.52
   2   6  -9  589.36   15.22
   6  -2   9  563.03   16.50
   6   2   9  571.63   16.48
   6   2  10  740.94   18.64
   2   6 -10  704.13   16.51
  -2   6 -10  682.21   16.35
   6  -2  10  856.59   17.44
  -6  -2  10  683.91   13.78
   6  -2  10  696.65    8.27
  -6   2  10  699.09   12.59
   2   6 -10  707.40   10.69
   6  -2  10  726.59   18.86
   2   6 -11  680.46   17.19
  -2   6 -11  714.28   17.65
   6  -2  11  629.43   15.80
  -6  -2  11  651.77   14.69
   6  -2  11  587.60    7.75
   2   6 -11  606.66   10.43
  -6   2  11  627.95   13.47
   6  -2  11  609.89   18.81
   6   2  11  597.33   18.17
   2   6 -12  299.78   12.61
  -2   6 -12  315.46   13.32
   6  -2  12  320.45   13.54
  -6  -2  12  288.27   11.61
   6  -2  12  252.95    5.63
  -6   2  12  311.66   11.21
   2   6 -12  277.31    7.64
   6   2  12  328.63   15.14
   6  -2  12  316.51   15.66
  -2   6 -13  649.86   17.65
  -2  -6 -13  684.85   17.78
  -6  -2  13  700.50   17.75
  -6   2  13  701.39   16.61
   2   6 -13  640.39   17.15
   6   2  13  679.29   19.78
   6  -2  13  747.80   22.20
   2   6 -13  667.47   12.11
  -2  -6 -14  574.91   17.66
   2  -6 -14  597.24   16.82
   2   6 -14  507.10   11.34
   2   6 -14  587.45   17.38
  -2   6 -14  616.31   18.60
   6   2  14  527.33   18.54
  -6   2  14  527.38   15.83
  -6  -2  14  522.98   16.93
   6  -2  14  539.50   20.11
   6  -2  15  213.99   15.89
  -6   2  15  209.93   12.25
  -2   6 -15  253.23   14.49
   2   6 -15  238.62   13.50
   6   2  15  227.98   14.87
  -6  -2  15  211.63   13.18
   2  -6 -15  248.09   13.16
  -2  -6 -15  234.76   13.42
   6  -2  16    0.47   11.89
  -6   2  16  -12.71    8.88
   2   6 -16   23.18   10.60
  -2   6 -16   -0.54    9.82
  -6  -2  16    7.61    9.60
  -2  -6 -16    9.41    9.59
   2  -6 -16    0.93    8.80
  -6   2  17  673.68   20.59
   6  -2  17  698.56   25.36
   2   6 -17  709.04   20.71
  -2   6 -17  663.36   21.37
   6   2  17  836.42   24.89
  -6  -2  17  715.79   22.97
   2  -6 -17  677.84   20.50
  -2  -6 -17  691.55   21.64
  -6   2  18  472.17   18.98
   6  -2  18  466.03   23.09
  -2   6 -18  420.74   18.69
   2   6 -18  394.04   17.48
   6   2  18  605.71   23.04
  -6  -2  18  452.72   20.02
   2  -6 -18  467.50   18.53
  -2  -6 -18  503.67   19.48
   6   2  19  170.95   16.10
   6  -2  19   87.59   16.38
  -6   2  19  105.34   13.24
   2  -6 -19   81.50   12.68
  -2   6 -19   74.60   12.68
  -2  -6 -19  186.32   15.07
   2   6 -19   24.66   11.60
  -6  -2  19   91.25   14.34
   2  -6 -19   79.28   13.45
  -6   2  20    2.64   11.26
   6  -2  20   -7.11   14.00
   2  -6 -20  -12.75   10.68
   2  -6 -20   21.21   12.96
  -6  -2  20   18.88   13.85
  -2   6 -20    7.88   12.18
  -2  -6 -20  -16.21    9.49
   2   6 -21   26.36   14.33
  -2   6 -21  122.69   15.64
   2  -6 -21  124.72   15.72
   6   2  21  165.55   16.77
  -6  -2  21  123.98   17.04
  -6   2  21  126.11   14.99
   6  -2  21   93.07   17.75
   2   6 -22  316.70   18.34
  -2  -6 -22  339.36   16.84
   2  -6 -22  464.42   19.32
   2  -6 -22  280.34   18.63
   6   2  22  304.61   19.72
  -6  -2  22  358.01   22.18
  -6   2  22  387.29   20.66
   6  -2  22  371.53   24.11
   2  -6 -23  276.27   18.87
   6   2  23  182.73   18.17
  -6  -2  23  333.87   22.51
  -6   2  23  340.36   20.98
   6  -2  23  330.79   24.41
   2   6 -23  377.64   19.48
   2  -6 -23  357.74   18.56
   6  -2  24   28.87   18.27
   6   2  24   54.49   16.82
  -6   2  24   43.72   15.31
  -6  -2  24   27.58   16.13
  -6   2  25  106.96   17.92
  -6  -2  25  119.16   20.50
   6  -2  25  119.58   21.29
   6  -2  26  163.03   23.40
   6   2  26  201.74   22.70
  -6   2  26  150.51   19.43
  -6  -2  26  131.28   20.44
   6  -2  27   42.84   22.02
   6   2  27   27.50   19.40
  -6   2  27   -0.72   16.91
  -6  -2  27   24.23   19.25
   6   2  28   -8.94   21.23
   6  -2  28   43.38   21.10
  -6  -2  28    8.39   18.59
  -6   2  28   33.71   18.11
   6   2  29   63.26   22.21
   6  -2  29  111.91   24.26
  -6  -2  29  135.41   23.80
  -6   2  29  112.04   20.81
   6   2  30   37.94   22.88
   6  -2  30   64.84   24.44
  -6   2  30   30.79   19.57
  -6  -2  30   57.11   22.88
   6  -2  31   83.65   25.71
   6   2  31  101.70   25.75
  -6   2  31   93.17   21.78
  -6  -2  31   62.54   22.90
   6   2  32  -11.37   24.22
  -6  -2  32    0.96   22.88
   6  -2  33   37.93   21.05
   6   2  33   63.46   26.18
   6  -2  34  278.04   29.74
   6   2  34   71.41   27.18
   6  -2  35  101.21   29.27
   6   2  35   28.57   28.16
   6   2  36    0.29   28.11
   6  -2  36   12.46   28.11
   6  -2  37   32.30   30.05
   6   2  37  -28.61   29.67
   6   2  38  -26.22   30.67
   6  -2  38  -15.67   31.07
   6   2  39   56.08   33.77
   6  -2  39   19.58   32.35
  -3  -6  40   28.83   32.26
  -3  -6  39    6.01   30.31
   3   6  39  -27.26   31.75
   3  -6  39  -19.12   32.55
  -3  -6  38   75.18   32.41
   3   6  38   65.18   30.20
   3  -6  37   23.85   30.08
   3   6  37    0.79   27.72
  -3  -6  37   28.98   30.25
   3  -6  36    0.15   29.33
   3   6  36   33.29   27.81
  -3  -6  36  -38.53   29.18
  -3   6  35   31.62   24.56
   3   6  35   38.86   26.66
   3  -6  35   91.47   30.40
  -3  -6  35   40.20   28.01
   3  -6  34   41.19   28.63
   3   6  34    7.97   25.34
  -3   6  34   -9.47   24.59
  -3  -6  34   32.83   27.30
   3   6  33   66.17   25.81
  -3   6  33   61.39   24.21
  -3  -6  33   63.21   27.93
   3  -6  33  -13.35   26.90
   3   6  32   78.27   25.92
  -3   6  32   45.57   22.45
   3  -6  32   42.10   26.35
  -3  -6  32   22.00   25.03
  -3   6  31   25.52   20.50
   3   6  31   55.76   23.26
  -3  -6  31   40.98   25.43
   3  -6  31   51.89   25.70
  -3   6  30   73.86   21.29
   3   6  30   87.78   23.38
  -3  -6  30   72.01   25.93
   3  -6  30   64.23   25.27
   3   6  29   24.70   21.06
  -3   6  29    9.53   18.18
  -3  -6  29   57.11   24.03
   3  -6  29   19.41   22.81
   3   6  28   36.91   20.00
  -3   6  28   34.31   19.09
   3  -6  28  -35.30   23.48
  -3  -6  28  -29.38   23.14
   6   3 -28   43.56   17.85
  -3   6  27  415.32   23.41
   3   6  27  178.30   22.89
   3  -6  27  181.24   26.32
  -3  -6  27  159.40   24.73
   6  -3 -27  532.46   20.99
   6   3 -27  168.16   19.53
  -3   6  26   50.73   14.72
   3   6  26   15.52   17.83
   3  -6  26    7.45   21.26
  -3  -6  26  -29.82   20.01
   6   3 -26   -5.52   15.80
   3   6  25   37.55   17.53
   3  -6  25   27.13   19.20
  -3  -6  25   30.64   18.74
   6   3 -25   34.41   15.36
   3   6  24   44.03   16.64
  -3   6  24  134.17   14.46
   3  -6  24   56.53   20.73
  -3  -6  24   80.20   20.81
   6   3 -24  134.03   16.17
   6  -3 -24  136.17   15.24
   3  -6  23   56.05   19.45
  -3  -6  23   41.88   18.22
   6  -3 -23    6.91   14.13
   3   6  23   60.15   16.57
  -3   6  23  134.82   16.43
   6   3 -23   19.00   13.29
   6  -3 -23  137.55   14.60
   3  -6  22  178.37   21.72
  -3  -6  22  128.99   20.32
   6  -3 -22  172.53   17.09
  -3   6  22  169.93   15.99
   3   6  22  144.48   18.41
   6  -3 -22  228.77   14.15
   6   3 -22   95.32   14.73
   3  -6  21  105.90   19.80
  -3  -6  21  105.77   18.25
   6  -3 -21   68.13   14.40
   3   6  21  103.35   16.81
  -3   6  21  125.11   14.49
   6  -3 -21  128.53   13.83
   6   3 -21  160.58   13.22
   3  -6  20  234.16   20.74
  -3  -6  20  225.53   20.17
   6  -3 -20  215.35   16.94
   3   6  20  237.26   18.67
  -3   6  20  273.36   16.82
   6  -3 -20  269.58   14.47
   6   3 -20  309.58   14.98
   3  -6  19   25.74   15.62
  -3  -6  19   28.97   14.80
   6  -3 -19   28.19   12.96
   6   3 -19   54.75   10.64
   6  -3 -19   27.85    7.43
  -6  -3 -19   35.51    3.45
  -3   6  19   51.00   11.19
   3   6  19   48.73   13.76
   6  -3 -18   88.39   13.93
   3  -6  18  107.58   16.79
   3   6  18  115.61   14.33
  -3   6  18  130.39   12.59
  -6   3 -18  115.87    8.07
   6  -3 -18  185.76   11.79
  -6  -3 -18  118.04   11.18
   6   3 -18  114.65   11.25
  -3  -6  18  130.54   16.53
   6  -3 -17  118.09   13.78
   3  -6  17   71.08   15.03
   6  -3 -17   94.33    8.30
   6   3 -17  121.07   10.57
  -6   3 -17  101.55    7.23
  -3  -6  17  108.35   15.28
   3   6  17   89.71   13.62
  -3   6  17   99.55   11.28
  -6  -3 -16   56.07    7.18
  -6   3 -16   12.74    5.30
   6  -3 -16   44.08    7.59
   6   3 -16   48.25    8.81
   6  -3 -16   44.88   12.04
  -3   6  16   45.48    9.85
   3   6  16   36.18   11.57
  -3  -6  16   30.12   12.48
   3  -6  16   48.92   14.48
   3  -6  15   65.63   14.51
  -3  -6  15   57.48   12.20
   6  -3 -15   53.76   11.69
   6   3 -15   64.43    8.48
   6  -3 -15  110.44    8.42
  -6   3 -15   24.60    6.14
  -6  -3 -15   73.53    7.25
   6   3 -15   39.04    8.90
   6   3 -15   52.53   10.11
   3   6  15   36.68   10.24
  -3   6  15   28.23    8.88
   3  -6  14  928.25   27.85
  -3  -6  14  942.11   25.41
   6  -3 -14  894.31   23.15
   6  -3 -14  982.64   17.95
  -6  -3 -14  970.66   20.77
   6   3 -14  984.47   18.71
   6   3 -14  920.38   19.15
   6   3 -14  897.26   19.60
  -3   6  14  947.04   20.26
   3   6  14  881.55   23.14
  -3   6  13  543.73   15.24
   3   6  13  527.72   17.99
  -3  -6  13  488.25   18.44
   6  -3 -13  517.43   13.20
   6  -3 -13  547.06   18.85
   6   3 -13  480.09   13.30
  -6  -3 -13  697.16   17.35
   6   3 -13  519.93   15.29
   6   3 -13  511.68   15.37
   3  -6  13  523.03   21.76
   3   6  12 1012.25   23.08
  -3   6  12 1068.19   19.24
   6   3 -12 1030.12   17.63
  -3  -6  12 1028.48   23.81
   6  -3 -12  982.64   16.26
   6  -3 -12  974.92   22.93
   6   3 -12 1062.55   20.17
   3  -6  12 1029.50   26.65
   6   3 -12  998.78   19.18
   6   3 -11   18.03    5.95
   6  -3 -11   18.40    5.35
  -3  -6  11    6.02    8.05
   6  -3 -11   23.47    9.89
   6   3 -11   14.56    5.59
   6   3 -11   39.28    8.68
   3  -6  11   14.77    9.91
   3   6  11    9.61    7.81
   6   3 -10  462.34   11.23
  -3  -6  10  462.92   15.44
   6  -3 -10  440.53    9.81
   3  -6  10  454.54    8.09
   6  -3 -10  404.40   15.67
   6   3 -10  473.55   12.61
   6   3 -10  464.24   14.20
   3  -6  10  485.82   18.12
  -3   6  10  457.03   12.09
   3   6  10  453.35   14.75
   6   3  -9   48.42    5.93
   3  -6   9   73.84    8.47
  -6   3  -9   25.03    3.51
  -3  -6   9   39.72    7.88
   6  -3  -9   33.76    9.11
   3  -6   9   42.02    4.46
   6   3  -9   30.37    5.34
   6   3  -9   62.63    8.38
   3   6   9   50.28    8.08
  -3   6   9   39.26    5.70
   3  -6   9   36.12    9.83
   6   3  -8   43.71    5.14
   3  -6   8   34.73    5.59
   3   6   8   42.01    7.25
   6  -3  -8   62.32    9.43
   6   3  -8   62.79    6.24
   6   3  -8   65.51    8.20
  -3   6   8   53.75    5.67
   3  -6   8   48.50    8.85
  -3   6   7 1292.56   16.72
   6   3  -7 1328.65   16.01
   3  -6   7 1303.12   19.72
  -6  -3  -7 1276.62   18.72
   3   6   7 1342.66   22.23
   6  -3  -7 1329.70   23.82
   6   3  -7 1213.55   17.35
   3  -6   7 1344.91   24.06
   6   3  -7 1345.22   21.16
   6   3  -6  905.86   17.63
   6   3  -6  840.92   12.90
   3  -6   6  851.88   16.18
   3   6   6  940.54   18.51
   6  -3  -6  927.93   20.10
   6  -3  -6  857.70   17.62
   6   3  -6  925.21   14.78
  -3   6   6  931.20   14.72
   3  -6   6  939.01   19.60
   6  -3  -5  371.96   12.10
   3   6   5  369.75   12.04
  -3   6   5  374.41    9.27
   6  -3  -5  368.85   13.60
   3  -6   5  451.38   12.22
   3  -6   5  385.92   13.17
   6   3  -5  380.87    9.29
   6   3  -5  357.98    9.45
   3   6   4   78.76    7.77
  -3   6   4  105.24    6.00
   6  -3  -4   80.77    8.57
   6   3  -4   95.53    5.78
   6  -3  -4  106.70    7.96
   3  -6   4   82.88    7.66
   6   3  -4   85.23    5.73
   3  -6   4   54.43    6.17
  -3   6   3  512.39   10.77
   6   3  -3  552.10   11.33
   3  -6   3  510.97   13.17
   3   6   3  514.80   13.90
   3  -6   3  473.51   12.10
   6  -3  -3  516.75   15.14
   6  -3  -3  484.73   12.51
   6   3  -3  524.39   10.27
  -6   3  -2   12.65    3.51
   6   3  -2   14.67    4.45
   3  -6   2   19.46    5.35
   6  -3  -2   24.82    5.69
   6  -3  -2   20.23    3.11
   6  -3  -2   17.78    7.42
   3  -6   2   18.77    6.28
   3   6   2   14.47    6.55
  -3   6   2   11.02    4.63
   6  -3  -1 1054.69   11.26
   3  -6   1 1114.83   17.88
   6  -3  -1 1083.73   19.43
   3  -6   1 1036.07   15.57
   6  -3  -1 1066.80   15.38
   3   6   1  978.12   18.65
  -3   6   1 1059.66   16.67
   6   3  -1 1117.49   15.69
   6   3  -1 1065.44   10.50
  -6   3  -1  986.66   11.56
  -3   6   0  297.34   10.25
   3   6   0  275.58   11.37
   6   3   0  268.71    7.92
  -6   3   0  292.81    6.49
   3  -6   0  326.56    9.17
   6  -3   0  353.04   12.38
   6   3   0  324.74    9.06
   6  -3   0  328.15    8.77
   3  -6   0  401.85   11.19
   6  -3   0  357.21    7.35
   6   3   1 1076.16   15.59
   6  -3   1 1121.60   18.91
   6  -3   1 1060.87   10.29
   6  -3   1 1081.61   12.39
   3   6  -1  849.64   16.65
   6  -3   1 1021.83   11.77
  -3   6  -1  966.40   16.67
   6   3   1  998.56   15.26
   6  -3   1 1047.12   13.33
   3  -6  -1 1075.26   14.11
   3   6  -1 1133.25   17.96
   3  -6  -1 1127.18   16.50
   3  -6  -2   22.00    4.98
   3   6  -2   33.40    6.70
   3  -6  -2   20.32    4.16
   6  -3   2   10.19    3.64
   6  -3   2   15.93    6.69
   6  -3   2   13.04    3.49
   6  -3   2    9.98    3.54
   6   3   2   21.31    5.42
   3   6  -2   14.24    5.48
  -3   6  -2   20.20    5.68
   6  -3   3  514.63   13.34
  -3   6  -3  478.72   11.86
   3   6  -3  518.33   11.37
   3   6  -3  505.90   13.47
   6  -3   3  502.62    8.76
   6  -3   3  517.36    9.92
   6  -3   3  486.29   10.41
   6   3   3  502.09   12.41
   6  -3   4   89.58    7.65
   6  -3   4   79.40    4.68
   3   6  -4  107.85    6.62
  -3   6  -4  102.25    7.36
   6  -3   4  107.81    6.94
   6  -3   4   95.64    4.46
   3   6  -4   86.45    7.98
  -3   6  -4   77.85    7.73
   6   3   4   93.22    7.33
   3   6  -5  374.60   12.33
  -3   6  -5  402.66   12.54
   6  -3   5  384.16    9.57
   6   3   5  381.69   11.75
   6  -3   5  342.81   11.10
   3   6  -5  358.32    9.08
   6  -3   5  364.49    6.72
   6  -3   5  376.66   11.35
   6  -3   6  869.72   14.94
   6   3   6  896.06   17.91
   3   6  -6  841.53   17.25
   6  -3   6  926.45   17.74
   6  -3   6  870.20    9.19
   3   6  -6  936.18   13.40
   6  -3   6  871.78   15.73
   6   3   7 1262.85   21.51
   3   6  -7 1356.04   21.74
   6  -3   7 1300.50   19.00
   6  -3   7 1338.84   18.46
   6  -3   7 1275.00   22.16
   3   6  -7 1346.43   15.71
   6  -3   7 1239.58   10.26
   3   6  -8   48.05    7.56
   6  -3   8   30.37    4.19
   6  -3   8   53.33    6.39
  -6   3   8   49.51    3.82
   3   6  -8   52.55    4.43
   6  -3   8   58.61    8.79
   6   3   8   51.76    7.67
   6  -3   8   44.31    2.58
   3   6  -9   55.89    8.00
   6  -3   9   25.58    5.35
   6  -3   9   52.48    6.09
   6  -3   9   45.38    2.52
   3   6  -9   50.67    4.57
   6   3   9   32.19    7.68
  -6   3   9   33.54    4.48
   6  -3   9   41.06    8.43
   6  -3  10  398.86   12.60
  -6   3  10  441.29   10.55
   6  -3  10  470.73    5.71
   6  -3  10  481.71   17.22
   6   3  10  487.73   15.66
  -3   6 -10  432.61   13.96
   3   6 -10  476.24   14.61
   3   6 -10  517.47   10.24
   6  -3  11   22.52    5.83
  -3   6 -11   49.88    8.70
  -6  -3  11    8.59    6.25
   6  -3  11   29.42    2.22
  -6   3  11   14.92    5.55
   6  -3  11   18.96    9.20
   6   3  11   13.67    8.76
   3   6 -11  -13.22    8.16
   3   6 -11   19.52    4.16
   6  -3  12  886.91   19.11
  -3   6 -12  943.61   20.45
  -3  -6 -12 1033.94   20.83
  -6  -3  12  951.69   19.37
   6  -3  12 1002.58    7.88
  -6   3  12 1008.58   18.08
   6  -3  12 1093.41   26.27
   6   3  12 1108.74   24.32
   3   6 -12 1022.57   20.89
   3   6 -12  981.01   14.64
  -3   6 -13  604.88   17.41
  -3  -6 -13  551.92   16.35
  -6  -3  13  530.67   16.38
   6  -3  13  494.61    5.55
  -6   3  13  545.85   14.82
   6  -3  13  531.37   19.85
   6   3  13  525.68   18.65
   3   6 -13  517.01   11.47
   3   6 -13  539.18   15.93
   3   6 -14  965.75   21.15
  -3   6 -14  951.01   22.36
   3  -6 -14  953.57   19.89
  -3  -6 -14  928.95   22.04
   6  -3  14  876.55    7.24
  -6  -3  14  893.10   21.71
   6  -3  14  928.86   25.93
  -6   3  14  914.40   19.73
   3   6 -14  911.87   15.65
   6   3  14  928.97   24.61
   3   6 -15   63.61    9.58
  -3   6 -15   63.05   10.70
  -3  -6 -15   56.94   10.24
   3  -6 -15   71.41    8.95
  -6   3  15   54.75    9.25
   6  -3  15   40.99   12.28
  -6  -3  15   63.94   10.14
   3   6 -15   29.47    6.71
   6   3  15   33.36   11.76
   6  -3  15   39.35    2.02
   3  -6 -16   34.55    9.28
  -3  -6 -16   19.43    9.46
   6  -3  16   36.88   13.05
  -6   3  16   32.47    8.97
  -6  -3  16   26.00   10.43
   6   3  16   31.48   12.13
   6  -3  16   31.80    1.73
   3   6 -16   78.01   11.11
  -3   6 -16   31.31   10.50
   3  -6 -17   69.15   10.88
  -3  -6 -17   82.87   12.08
  -6   3  17  118.28   11.63
   6  -3  17   94.15   14.93
   6  -3  17   86.65    2.38
  -3   6 -17   98.57   12.86
   3   6 -17  115.22   12.58
  -6  -3  17   81.26   12.75
   6   3  17   93.83   13.71
   6   3  18  143.50   16.01
   3  -6 -18   99.60   12.13
  -3  -6 -18  105.28   13.30
  -6   3  18  103.82   11.90
   6  -3  18  120.01   17.16
   6  -3  18   85.28    2.18
   3  -6 -18   94.65   13.40
  -3   6 -18  113.20   13.18
   3   6 -18  148.17   13.73
  -6  -3  18   93.29   13.73
  -3   6 -19   34.48   12.27
   3   6 -19   57.80   12.96
  -3  -6 -19   58.92   11.36
   6   3  19   40.11   14.22
  -6   3  19   43.84   11.11
   6  -3  19   40.43   15.20
   3  -6 -19   31.09   11.33
  -6  -3  19   38.22   12.66
   3  -6 -19   35.61   13.03
   3  -6 -20  224.64   17.53
   6  -3  20  220.64   19.98
  -6   3  20  236.40   16.34
   6   3  20  240.04   19.72
  -3   6 -20  255.74   17.44
   3   6 -20  307.20   17.95
   3  -6 -20  258.24   14.92
  -6  -3  20  230.73   18.26
   3  -6 -21   76.23   14.88
  -6   3  21  101.02   14.42
   6  -3  21  116.20   18.78
   6   3  21  120.46   17.03
   3   6 -21  190.36   16.63
  -3  -6 -21   87.20   11.22
  -6  -3  21  111.92   17.21
   3  -6 -22  142.01   16.57
  -6   3  22  172.55   16.26
   6  -3  22  174.59   20.61
   6   3  22  152.25   19.15
   3   6 -22  237.28   18.53
   3  -6 -22  230.31   15.72
  -6  -3  22  157.61   19.58
   3  -6 -23   44.98   15.25
   6   3  23    1.22   16.19
   6  -3  23   27.92   17.11
  -6  -3  23   43.64   16.98
  -6   3  23   39.42   14.11
   3   6 -23   72.97   16.35
   3  -6 -23   72.48   10.91
   6   3  24   87.45   19.29
  -6   3  24   64.06   14.75
  -6  -3  24   57.97   17.41
   6  -3  24   63.19   19.36
   6  -3  25   54.06   20.19
   6   3  25   34.87   18.78
  -6   3  25   22.79   15.10
  -6  -3  25   18.02   17.96
   3  -6 -25  -10.19   11.48
   6  -3  26   15.07   19.61
   6   3  26   33.45   20.43
  -6   3  26   36.58   16.52
  -6  -3  26    1.23   18.95
   3  -6 -26   -5.96   13.35
   6   3  27  155.70   23.46
   6  -3  27  156.97   23.74
  -6  -3  27  153.79   22.50
  -6   3  27  179.88   20.67
   3  -6 -27  221.33   20.72
  -6  -3  28   44.28   20.00
  -6   3  28  -28.14   18.08
   6  -3  28   27.95   21.08
   6   3  28   15.52   21.69
  -6  -3  29   36.80   20.80
  -6   3  29    7.27   17.86
   6   3  29   56.02   22.58
   6  -3  29   37.66   22.98
  -6  -3  30   55.79   23.16
   6  -3  30   88.27   24.98
  -6   3  30   64.56   21.07
   6   3  30   49.51   23.22
  -6  -3  31    1.97   22.83
   6  -3  31   31.56   25.15
  -6  -3  32   34.20   24.28
   6  -3  32   16.51   25.49
   6   3  32    3.64   24.65
  -6  -3  33   86.65   25.57
   6   3  33   48.99   25.33
   6  -3  33   97.75   28.71
   6   3  34    8.69   25.74
   6  -3  34  407.25   30.24
   6   3  35   49.58   28.31
   6   3  36   27.28   28.17
   6  -3  36  404.92   36.17
   6  -3  37   30.79   30.10
   6   3  37   12.37   28.73
   6   3  38  -30.26   30.63
   6  -3  38   12.62   30.90
   6   3  39  -19.62   32.81
   6  -3  39   28.63   33.43
   4  -6  39  468.46   38.65
   4   6  39   17.35   30.51
  -4  -6  38  -27.94   31.24
   4  -6  38   19.70   31.77
   4   6  38  -42.07   30.63
  -4  -6  37   -8.42   28.96
   4   6  37   35.27   29.79
   4  -6  37   25.79   30.11
  -4  -6  36  -25.79   30.12
   4   6  36   11.16   27.77
   4  -6  36   11.96   29.82
  -4  -6  35  -21.52   28.23
   4   6  35   -1.01   27.25
   4  -6  35    0.57   28.26
  -4  -6  34   58.11   28.18
   4  -6  34   83.10   29.27
   4   6  34   64.77   27.47
  -4   6  34   71.51   24.34
  -4  -6  33  -19.55   26.31
  -4   6  33   13.00   22.99
   4  -6  33    1.40   26.69
   4   6  33    9.83   23.96
   4  -6  32    6.43   25.96
  -4  -6  32   25.90   25.38
  -4   6  32   46.34   22.36
   4   6  32   81.54   26.11
  -4  -6  31  -33.88   25.18
   4  -6  31   25.33   24.34
  -4   6  31   17.44   21.11
   4   6  31   26.15   23.09
   4  -6  30   94.54   26.78
  -4  -6  30   94.54   25.39
   4   6  30  101.29   24.55
  -4   6  30   78.22   20.80
   4   6  29   -1.92   20.93
  -4   6  29   46.86   18.87
   4  -6  29  -20.28   24.46
  -4  -6  29   -7.67   22.44
   4   6  28   34.34   20.68
  -4  -6  28    2.36   22.14
   4  -6  28   30.15   23.52
   4   6  27   15.56   19.32
  -4  -6  27  -17.58   20.66
   4  -6  27   -3.20   21.24
   6   4 -27   -1.68   18.59
   4   6  26   15.32   17.69
  -4  -6  26   23.85   19.81
   4  -6  26   31.23   20.67
   4   6  25   37.70   17.85
  -4   6  25  251.19   17.67
   6  -4 -25  204.82   16.44
   6   4 -25   77.59   15.63
  -4  -6  25   66.37   20.65
   4  -6  25   59.39   22.24
   4  -6  24   89.79   21.10
   4   6  24   76.09   18.13
  -4   6  24  116.43   16.75
   6  -4 -24  154.14   14.58
   6   4 -24  138.71   17.15
  -4  -6  24  123.92   21.55
   6  -4 -23   24.66   14.95
   4  -6  23   19.15   19.38
   4   6  23  -14.23   16.59
  -4   6  23   24.20   13.39
   6  -4 -23   60.78   13.93
   6   4 -23   45.47   14.13
  -4  -6  23   42.22   18.34
   6  -4 -22  205.24   18.62
   4  -6  22  192.68   22.76
   4   6  22  185.54   18.89
  -4   6  22  201.87   16.35
   6   4 -22  212.67   17.14
   6  -4 -22  185.81   14.70
  -4  -6  22  165.94   20.35
   6  -4 -21  399.30   21.45
   4   6  21  442.49   23.21
  -4   6  21  479.84   20.63
   6  -4 -21  404.69   15.72
   6   4 -21  369.07   18.25
  -4  -6  21  326.23   23.67
   4  -6  21  424.05   25.77
   4  -6  20  416.52   26.20
   6   4 -20  420.49   18.70
   6  -4 -20  510.65   18.05
  -4   6  20  388.16   18.42
   4   6  20  342.26   20.69
   6  -4 -20  345.18   20.01
  -4  -6  20  387.69   23.25
   4  -6  19  100.47   17.46
  -6  -4 -19  145.43   12.84
   6   4 -19   99.18   12.79
   6  -4 -19  125.85   10.68
  -4   6  19  109.69   12.54
   4   6  19  116.96   15.60
   6  -4 -19   98.14   15.07
  -4  -6  19   91.43   16.52
   4  -6  18   59.77   16.01
  -6  -4 -18  116.04    8.93
  -6   4 -18   58.39    9.49
   6   4 -18   71.08   11.91
   6  -4 -18   73.43    8.34
  -4   6  18   68.60   11.01
   4   6  18   56.77   13.23
   6  -4 -18   63.60   14.11
  -4  -6  18   73.42   14.64
   4  -6  17  117.97   16.93
  -6  -4 -17  114.13   11.91
   6   4 -17  127.71   11.64
   6  -4 -17  143.43   10.38
  -6   4 -17  103.74    8.71
  -4   6  17  132.27   11.67
   4   6  17  131.55   14.05
  -4  -6  17  107.65   15.11
   6  -4 -17  114.15   14.40
   6  -4 -16  150.49   14.84
   4  -6  16  177.66   17.86
   6  -4 -16  183.33   11.37
  -6  -4 -16   72.24    8.91
   6   4 -16  149.39   11.91
  -6   4 -16  152.75    9.63
  -4   6  16  174.44   11.74
   4   6  16  167.74   14.59
  -4  -6  16  144.38   14.61
   6   4 -16  155.21   12.21
   6   4 -15  666.78   18.06
   6  -4 -15  676.65   16.71
   4  -6  15  679.93   25.24
   6   4 -15  613.03   16.94
  -6  -4 -15  725.63   19.20
   4   6  15  686.25   22.35
  -4   6  15  668.84   17.80
  -4  -6  15  624.14   22.04
   6  -4 -15  599.66   20.88
   6  -4 -14 1322.97   21.36
  -4  -6  14 1271.39   28.42
   4  -6  14 1280.15   31.98
   6  -4 -14 1311.31   28.24
   6   4 -14 1335.51   22.31
  -6  -4 -14 1456.48   26.09
   6   4 -14 1184.33   21.77
   4   6  14 1311.25   27.91
  -4   6  14 1270.16   22.31
   4   6  13  388.89   16.71
  -4   6  13  386.72   12.90
   6  -4 -13  423.04   12.45
  -6  -4 -13  378.30   14.65
  -4  -6  13  393.49   16.73
   4  -6  13  377.50   19.07
   6   4 -13  356.81   12.35
   6   4 -13  344.09   13.07
   6  -4 -13  361.94   16.92
   6   4 -12  735.81   16.06
   6  -4 -12  693.45   14.03
  -4  -6  12  677.66   19.73
   4   6  12  685.99   20.07
  -4   6  12  692.85   15.41
   6   4 -12  656.86   15.18
   6  -4 -12  683.27   20.36
   4  -6  12  707.77   23.79
   4  -6  11  244.62   15.55
   4  -6  11  209.15    6.46
   6  -4 -11  225.13   14.04
   4   6  11  252.12   13.26
  -4   6  11  258.94    9.95
   6   4 -11  211.98    9.21
  -4  -6  11  244.92   12.82
   6   4 -11  240.22   10.09
   4  -6  10 1910.89   26.43
  -6   4 -10 1973.54   25.72
  -4  -6  10 2012.80   28.69
   4  -6  10 1903.95   17.45
   6  -4 -10 1909.65   30.39
   6   4 -10 1933.67   23.13
   4   6  10 1941.58   29.19
  -4   6  10 1841.83   21.67
   4  -6  10 1974.18   33.36
   6   4 -10 1865.67   23.26
  -6   4  -9   -3.64    5.42
   4   6   9   14.05    7.31
   6  -4  -9   17.52    9.41
   4  -6   9   13.34    4.59
   6   4  -9   18.19    5.90
  -4   6   9   12.52    5.02
   4  -6   9   11.22    9.17
   6   4  -9    6.52    5.26
   4  -6   8 1039.76   18.54
   4   6   8 1070.14   21.18
   4  -6   8 1035.56   14.42
   6  -4  -8 1024.63   21.89
   6   4  -8  999.47   16.17
  -4   6   8 1034.49   15.11
   4  -6   8 1034.34   23.24
   6   4  -8 1093.49   16.55
   6   4  -7  523.84   11.83
  -4   6   7  522.81   10.54
   4  -6   7  502.17   13.07
  -6  -4  -7  463.00   11.31
   6  -4  -7  530.07   16.95
   4  -6   7  493.38   10.81
   6   4  -7  523.85   12.20
   4   6   7  564.05   15.80
   4  -6   7  570.54   17.12
   6   4  -6 1471.71   18.95
   4   6   6 1484.80   23.68
   6  -4  -6 1551.59   25.47
   4  -6   6 1495.31   21.03
  -4   6   6 1485.64   16.22
   4  -6   6 1504.26   24.92
   6   4  -6 1445.32   18.21
   4  -6   5 1595.55   21.59
  -4   6   5 1565.13   16.58
   4   6   5 1556.15   23.70
   6   4  -5 1555.00   19.47
   6  -4  -5 1694.00   26.18
   4  -6   5 1666.35   24.91
   6   4  -5 1712.83   19.75
  -4   6   4  266.33    7.69
   4   6   4  267.99   11.16
   6  -4  -4  238.44   12.22
   6   4  -4  239.26    8.81
   4  -6   4  233.03    9.46
   6   4  -4  272.75    8.73
   4  -6   4  259.74   10.88
   4  -6   3  887.92   16.68
  -4   6   3  910.15   13.44
   6   4  -3  896.25   14.31
   6  -4  -3  884.99   16.54
   4   6   3  922.14   18.73
   6  -4  -3  881.11   19.29
   4  -6   3  858.13   15.81
   6   4  -3  914.15   14.78
   4  -6   2  464.94   12.49
   6   4  -2  480.26    7.77
  -6   4  -2  440.52    9.51
   6   4  -2  485.51   11.19
   4  -6   2  484.70   12.23
   6  -4  -2  518.71   15.03
   6  -4  -2  506.51    8.71
   6  -4  -2  484.02   12.07
   4   6   2  469.09   14.11
  -4   6   2  465.26   10.72
   6  -4  -1  353.17   10.26
   4   6   1  316.30   12.00
  -4   6   1  337.50   10.03
   6   4  -1  309.67    7.89
   6  -4  -1  352.05   12.86
   4  -6   1  347.48    9.85
   4  -6   1  354.96   11.05
   6  -4  -1  366.67    8.38
   6   4  -1  365.60   10.18
  -6   4  -1  318.12    8.03
   4  -6   0   29.28    4.81
   6  -4   0   19.79    6.85
   4   6   0   31.47    6.78
  -6   4   0   36.91    4.28
  -4   6   0   32.73    5.87
   6   4   0   33.18    5.65
   6  -4   0   23.56    4.54
   4  -6   0   29.44    5.88
   6   4   0   37.00    5.72
   6  -4   0    7.75    5.19
   6  -4   1  322.77    8.34
   6  -4   1  341.11    9.18
   4  -6  -1  359.96   10.08
   6  -4   1  372.85   12.83
   4  -6  -1  332.22    8.42
   6  -4   1  351.52    7.17
  -6   4   1  337.71    7.00
   6   4   1  300.27   10.36
   4   6  -1  292.72   10.83
  -4   6  -1  296.36   10.00
   4   6  -2  420.32   11.25
   6  -4   2  456.42    9.98
   4  -6  -2  487.31    8.99
   6  -4   2  502.33   13.78
   6   4   2  415.17   12.18
   6  -4   2  463.31    9.65
  -4   6  -2  438.44   11.28
   4  -6  -2  500.11   10.89
   4   6  -2  508.70   12.97
   6  -4   2  461.43    9.72
   6  -4   3  903.17   12.20
   4   6  -3  920.56   17.47
   4  -6  -3  934.07   11.17
   6  -4   3  871.93   13.74
   4  -6  -3  920.56   10.96
   6  -4   3  881.76   16.83
   6  -4   3  897.55   14.65
   6   4   3  920.84   17.27
   4   6  -3  937.62   14.46
  -4   6  -3  828.99   15.03
  -4   6  -4  261.33    9.45
   4   6  -4  279.58    8.52
   6  -4   4  258.39   10.46
   4   6  -4  239.16    8.63
   4   6  -4  238.05   10.44
   6  -4   4  240.19    8.19
   6   4   4  272.10   10.68
   6  -4   4  261.08    7.01
   6  -4   4  266.11    9.90
   4  -6  -4  262.94    6.03
   4  -6  -4  277.02    5.98
   6  -4   5 1669.75   22.78
   4   6  -5 1535.01   22.86
   6  -4   5 1463.68   19.05
   6   4   5 1618.14   23.72
   6  -4   5 1674.36   21.70
   6  -4   5 1647.95   14.25
   4  -6  -5 1626.81   12.81
   4   6  -5 1700.61   18.93
   4   6  -6 1478.98   22.41
  -4   6  -6 1535.92   22.35
   6  -4   6 1491.63   19.25
   6   4   6 1472.63   23.07
   6  -4   6 1464.22   22.85
   6  -4   6 1458.47   12.57
   6  -4   6 1445.08   19.74
   4   6  -6 1616.36   18.61
   6  -4   7  530.10   12.62
   6   4   7  517.17   15.20
   4   6  -7  531.32   14.36
  -4   6  -7  531.33   14.11
   6  -4   7  571.54   16.15
  -6   4   7  547.76    7.81
   6  -4   7  510.75    7.23
   4   6  -7  541.54   11.05
   6  -4   7  508.04   12.42
   6   4   8 1053.62   21.26
   6  -4   8 1045.37   18.05
   6  -4   8 1048.00   16.58
   6  -4   8 1036.96    9.04
  -6   4   8  995.58   12.07
   6  -4   8 1020.18   21.66
   4   6  -8 1008.16   19.40
   4   6  -8 1057.63   14.95
   4   6  -9   27.88    7.30
   4   6  -9    6.84    4.03
   6  -4   9   17.89    5.85
   6  -4   9   12.73    2.26
   6  -4   9    8.30    8.09
  -6   4   9    8.29    4.16
   6   4   9    5.64    7.35
   6  -4   9   21.93    7.03
   6  -4  10 1978.30   27.05
   4   6 -10 1928.21   19.86
  -6   4  10 1998.95   20.89
   6  -4  10 1939.57   31.49
   6  -4  10 1955.14   20.21
   4   6 -10 2032.97   26.92
   6   4  10 2060.90   30.67
   6  -4  11  196.73    9.54
  -6  -4  11  232.46   11.04
   4  -6 -11  209.86    7.79
   4   6 -11  254.60    8.63
   6  -4  11  235.08   14.10
  -6   4  11  227.09    8.91
   4   6 -11  236.25   11.82
   6   4  11  294.90   14.26
  -4   6 -12  682.13   17.44
   6  -4  12  610.78   16.55
  -4  -6 -12  682.50   17.55
  -6  -4  12  713.87   17.74
   4  -6 -12  632.17   12.44
   4   6 -12  661.16   13.27
   6  -4  12  716.72   22.20
  -6   4  12  700.18   15.02
   4   6 -12  690.70   17.63
   6   4  12  687.30   19.72
   6  -4  13  413.52   13.86
  -4   6 -13  443.63   15.86
  -6  -4  13  385.44   14.99
  -4  -6 -13  435.89   15.71
   4  -6 -13  336.98   10.36
   6  -4  13  395.79   18.53
  -6   4  13  388.19   12.52
   4   6 -13  407.83   15.18
   4   6 -13  357.73   10.27
   6   4  13  349.27   16.49
  -4   6 -14 1373.65   26.01
  -6  -4  14 1386.33   26.74
  -4  -6 -14 1380.68   26.49
   4   6 -14 1213.72   18.94
  -6   4  14 1293.34   22.24
   6  -4  14 1360.24   30.92
   6   4  14 1217.69   27.72
   4   6 -14 1310.84   24.13
   4   6 -15  641.90   18.25
  -4   6 -15  643.62   19.71
   4  -6 -15  596.25   16.65
  -4  -6 -15  663.73   20.26
  -6  -4  15  627.18   20.30
   4   6 -15  623.28   14.61
  -6   4  15  685.23   17.71
   6  -4  15  664.13   24.25
   4  -6 -15  665.53   21.43
   6   4  15  671.54   22.36
   4   6 -16  129.98   10.61
  -4   6 -16  161.21   13.54
   4  -6 -16  167.73   11.82
  -4  -6 -16  176.54   13.98
  -6  -4  16  158.75   13.55
   4   6 -16  157.08    9.97
   6  -4  16  138.06   16.49
  -6   4  16  180.48   11.90
   4  -6 -16  136.87   13.79
   6   4  16  172.93   14.96
  -4   6 -17  123.80   13.08
   4  -6 -17   93.97   11.23
  -4  -6 -17   99.14   12.32
  -6  -4  17  108.33   13.63
   4   6 -17  102.07   10.92
   6  -4  17  112.58   15.61
  -6   4  17  113.40   11.42
   4  -6 -17  120.93   14.65
   6   4  17  118.55   14.82
   4  -6 -18   81.62   11.64
  -6  -4  18   70.55   13.13
  -4  -6 -18   63.44   12.85
   4   6 -18  102.65   11.73
  -4   6 -18   79.79   12.68
   6  -4  18   75.57   16.26
  -6   4  18   61.43   10.97
   4  -6 -18   76.03   14.18
   6   4  18   52.40   14.61
   4  -6 -19  105.40   12.92
  -6  -4  19  108.47   15.36
   4  -6 -19  106.35   15.18
  -6   4  19   91.58   12.28
   6  -4  19   99.90   17.12
   6   4  19  105.13   15.82
  -4   6 -19   89.41   14.05
   4   6 -19  185.43   14.38
  -6  -4  20  385.07   21.71
   4  -6 -20  355.13   20.47
   6  -4  20  375.77   23.69
  -6   4  20  405.41   18.46
   6   4  20  374.56   22.15
   4  -6 -20  430.85   17.53
   4   6 -20  517.31   20.26
  -6  -4  21  415.84   23.50
   4  -6 -21  339.25   20.44
  -6   4  21  413.76   19.37
   6  -4  21  431.25   25.73
   6   4  21  410.26   23.73
   4  -6 -21  553.40   19.48
   4   6 -21  463.77   20.53
  -6  -4  22  159.21   18.35
   4  -6 -22  214.48   18.83
   6   4  22  196.98   20.49
   4  -6 -22  198.05   15.84
   4   6 -22  328.39   18.70
  -6   4  22  188.72   16.30
   6  -4  22  189.86   20.89
   4  -6 -23    3.96   14.86
  -6   4  23   -2.65   13.72
  -6  -4  23   15.36   16.79
   6  -4  23   -1.73   17.53
   6   4  23    2.35   16.41
   4  -6 -23    7.36   12.14
  -6   4  24  100.28   16.55
   6  -4  24  106.14   21.23
  -6  -4  24  114.43   20.00
   6   4  24   68.18   18.74
  -6   4  25   58.70   16.55
   6   4  25   73.60   19.59
   4   6 -25   25.50   13.93
   4  -6 -25   34.39    8.63
   6  -4  25   49.06   20.81
  -6  -4  25   70.11   19.37
   6   4  26   33.67   19.07
  -6   4  26   39.30   16.31
   6  -4  26   33.05   21.08
  -6  -4  26    3.41   18.96
  -6   4  27  -12.78   15.85
   6   4  27   12.20   20.05
   6  -4  27  -14.82   21.60
   4  -6 -27   30.29   16.63
  -6  -4  27   10.77   18.99
   6  -4  28    9.92   21.41
  -6   4  28   -7.59   16.89
   6   4  28    4.77   20.07
  -6  -4  28    2.94   20.68
   6   4  29    2.18   21.24
  -6   4  29    6.67   16.92
  -6  -4  29   17.76   21.55
  -6   4  30  100.39   21.95
   6   4  30   81.41   24.44
   6  -4  30   79.59   24.91
  -6  -4  30   60.79   22.93
   6   4  31   85.78   25.60
   6  -4  31   29.16   24.36
  -6  -4  31   15.65   22.61
   6  -4  32   52.17   26.17
   6   4  32   39.18   25.27
  -6  -4  32   61.13   26.17
   6   4  33   -7.82   25.20
   6  -4  33   -1.56   26.90
  -6  -4  33    8.14   26.31
   6  -4  34  104.67   29.84
   6   4  34   56.63   27.24
   6  -4  35  375.70   34.96
   6   4  35   24.96   28.32
   6   4  36  -24.43   28.95
   6   4  37   26.28   29.54
   6  -4  37  521.25   38.51
   6   4  38   36.02   30.38
   6  -4  38   89.12   33.59
   6  -4  39  -54.73   34.22
   6   4  39   56.73   32.69
   5   6  39   13.85   31.60
   5   6  38    6.08   29.73
   5  -6  38  387.59   36.28
   5  -6  37   56.99   31.81
   5   6  37  -26.58   30.57
   5  -6  36  -34.09   30.07
   5   6  36   -7.22   28.09
  -5  -6  36   22.86   28.89
   5   6  35  -26.18   26.55
   5  -6  35   36.00   28.40
  -5  -6  35  -30.43   27.97
   5   6  34   -7.23   26.50
   5  -6  34   -6.93   28.18
  -5  -6  34   -5.70   27.20
   5   6  33   58.73   25.28
   5  -6  33   51.03   27.44
  -5  -6  33   25.89   27.22
   5   6  32   30.62   24.11
   5  -6  32   31.76   26.49
  -5  -6  32   -6.89   25.42
  -5   6  31   90.57   22.39
   5   6  31   45.93   23.97
  -5  -6  31   85.16   24.99
   5  -6  31   64.11   27.65
   5   6  30  107.40   25.22
  -5   6  30   68.47   20.05
   5  -6  30   78.55   25.97
  -5  -6  30   45.67   23.26
   6  -5 -29   37.74   11.37
   5   6  29   67.57   22.12
  -5  -6  29  102.45   25.73
   5  -6  29   89.27   26.68
   5   6  28   14.10   20.20
  -5   6  28  -11.61   13.39
   5  -6  28   27.60   22.47
  -5  -6  28   15.93   21.73
  -5   6  27   30.38   16.73
   5   6  27   67.76   20.76
   5  -6  27   45.57   23.48
   6   5 -26  130.91   16.47
   5   6  26   70.21   19.59
  -5  -6  26   67.69   21.45
   5  -6  26   90.16   23.21
  -5  -6  25  362.06   27.73
   6  -5 -25  455.84   21.65
   6   5 -25  457.84   22.22
  -5   6  25  382.79   21.62
   5   6  25  307.14   24.77
   5  -6  25  323.11   27.28
  -5  -6  24  275.65   25.78
   5  -6  24  311.00   27.04
   6  -5 -24  397.74   20.25
   6   5 -24  409.18   21.26
  -5   6  24  312.09   19.88
   5   6  24  327.98   24.89
  -5  -6  23  172.10   21.74
   5  -6  23  204.60   24.48
   6  -5 -23  180.21   19.37
   6   5 -23  307.01   19.75
   6  -5 -23  196.17   12.94
   5   6  23  182.83   20.14
  -5   6  23  203.93   16.87
  -5  -6  22  154.45   20.30
  -5   6  22  177.07   15.91
   5   6  22  174.73   19.17
   5  -6  22  190.10   22.63
   6  -5 -22  123.31   17.91
   6   5 -22  202.32   17.47
  -5  -6  21  385.89   24.35
  -5   6  21  409.82   19.39
   5   6  21  376.29   22.29
   5  -6  21  437.83   26.11
   6  -5 -21  332.16   20.98
   6  -5 -21  370.46   16.07
   6   5 -21  438.88   20.04
  -5  -6  20  135.38   17.63
   5   6  20  181.82   18.16
  -5   6  20  192.55   14.89
   5  -6  20  181.81   20.10
   6  -5 -20  137.59   16.87
   6   5 -20  199.53   15.73
   6  -5 -20  171.88   13.27
  -5  -6  19  117.93   16.85
   5   6  19   96.79   15.54
  -5   6  19   97.10   12.44
   5  -6  19  104.82   18.35
   6  -5 -19   74.79   15.29
  -6  -5 -19   45.00   11.89
   6   5 -19  121.48   13.74
  -5  -6  18   13.44   13.04
   5   6  18    5.48   13.32
  -5   6  18   23.35    9.96
   5  -6  18   29.71   15.88
   6  -5 -18   12.75   13.05
  -6   5 -18   40.24    8.48
   6   5 -18   50.68   11.80
   6  -5 -18   66.53   10.14
  -6   5 -17  428.76   16.83
  -6  -5 -17  522.70   17.97
   6   5 -17  447.58   16.74
   6  -5 -17  432.96   15.69
  -5  -6  17  418.22   20.58
  -5   6  17  436.99   16.27
   5   6  17  435.18   20.58
   6   5 -17  412.52   15.62
   5  -6  17  431.05   24.05
   6  -5 -17  449.72   20.61
   6   5 -16   96.36   10.45
  -6  -5 -16  140.58   11.44
  -6   5 -16   69.71    9.00
   6  -5 -16   75.82    9.68
  -5  -6  16   87.23   13.07
   6  -5 -16   57.00   12.94
   5   6  16   71.70   13.03
  -5   6  16   91.20    9.82
   5  -6  16   87.61   16.11
   6   5 -16   85.22   10.81
   6   5 -15  497.65   15.92
   6   5 -15  551.44   16.14
  -5  -6  15  583.00   20.93
  -6  -5 -15  617.03   19.73
   6  -5 -15  566.48   15.84
   6  -5 -15  584.14   21.39
   5   6  15  595.56   21.01
  -5   6  15  526.63   15.87
   5  -6  15  584.16   24.06
   6   5 -14   52.75    8.66
  -6  -5 -14   53.83    9.95
   6  -5 -14   66.48    8.36
  -5  -6  14   45.88   10.74
   6   5 -14   51.14    9.05
   5   6  14   64.98   11.42
  -5   6  14   29.87    7.44
   6  -5 -14   55.96   12.40
   5  -6  14   38.92   12.65
  -6  -5 -13  433.02   15.66
  -5  -6  13  421.95   17.10
   5  -6  13  442.22   20.30
   6   5 -13  396.17   13.96
   5   6  13  415.28   17.60
  -5   6  13  435.94   13.13
   6  -5 -13  454.18   18.76
   6   5 -13  426.96   12.84
   6   5 -12  379.97   11.96
   6   5 -12  376.91   13.24
   5  -6  12  336.45   12.68
  -5  -6  12  394.80   15.55
   5  -6  12  389.34   18.81
   5   6  12  366.73   16.18
  -5   6  12  380.29   11.94
   5  -6  12  393.20    8.41
   6  -5 -12  406.50   17.92
   5   6  11  718.39   20.12
  -5   6  11  749.52   14.67
   6   5 -11  726.47   16.64
   5  -6  11  728.32   18.21
  -5  -6  11  732.85   18.87
   6  -5 -11  768.01   21.80
   5  -6  11  713.76   22.97
   6   5 -11  769.92   15.68
   5  -6  11  752.04   12.29
  -6   5 -10  855.70   18.66
   5  -6  10  867.79   18.24
   5  -6  10  879.65   13.86
   6  -5 -10  930.46   23.07
   6   5 -10  852.47   17.31
   5   6  10  808.06   20.53
  -5   6  10  788.63   14.10
   6   5 -10  831.05   15.65
   5  -6  10  832.73   23.55
   6   5  -9  405.69   12.39
   5  -6   9  300.09   10.43
   5   6   9  337.79   14.15
   6  -5  -9  407.59   16.51
   5  -6   9  399.10   10.51
  -5   6   9  299.68    8.50
   5  -6   9  383.78   16.82
   6   5  -9  357.65   10.82
   5  -6   8  467.92   12.94
   5   6   8  466.23   15.60
   5  -6   8  449.79   11.19
   6  -5  -8  498.43   17.14
   6   5  -8  466.09   13.21
   5  -6   8  474.80   17.23
  -5   6   8  458.63    9.91
   6   5  -8  527.19   12.24
   5  -6   7  859.94   16.68
   5   6   7  789.73   18.96
   5  -6   7  830.68   14.87
   6  -5  -7  865.72   20.82
   6   5  -7  818.26   16.20
   5  -6   7  887.76   20.99
  -5   6   7  818.68   12.14
   6   5  -7  855.54   14.87
   5  -6   6 2042.35   24.67
   5   6   6 1895.07   27.11
   6  -5  -6 2113.33   29.86
   5  -6   6 2044.58   22.97
   6   5  -6 2047.05   24.62
   5  -6   6 1996.60   28.79
  -5   6   6 1915.39   17.38
   6   5  -6 2031.40   22.18
   5   6   5  935.67   19.51
  -5   6   5  982.16   12.47
   6   5  -5 1050.43   16.12
   5  -6   5  976.08   17.24
   6   5  -5  982.39   17.52
   6  -5  -5 1061.92   21.71
   5  -6   5  989.33   16.71
   5  -6   5  999.18   19.86
   6  -5  -4 1191.86   22.28
   5  -6   4 1156.68   18.17
   6   5  -4 1176.18   17.11
   5  -6   4 1106.30   19.62
   5  -6   4 1096.08   17.56
   6   5  -4 1149.29   18.30
   5   6   4 1084.46   20.92
  -5   6   4 1062.73   13.11
   6   5  -3 2269.94   24.10
   6  -5  -3 2244.26   18.00
   5  -6   3 2257.96   24.72
   6  -5  -3 2217.18   29.58
   6   5  -3 2334.16   23.92
   5  -6   3 2221.36   25.77
  -5   6   3 2280.32   19.79
   6   5  -3 2387.18   18.01
  -6   5  -3 2152.07   22.11
   5   6   3 2279.85   29.06
  -5   6   2 1542.11   17.99
   5   6   2 1513.78   24.19
   6   5  -2 1608.24   19.81
   6  -5  -2 1624.16   25.10
   5  -6   2 1531.30   20.33
   5  -6   2 1507.53   20.08
   6   5  -2 1531.91   16.40
  -6   5  -2 1469.28   17.76
   6  -5  -2 1589.14   16.62
   6   5  -1  446.46   10.75
  -6   5  -1  482.61   10.70
   6  -5  -1  523.35   15.23
   5  -6   1  513.87   11.48
  -5   6   1  489.51   11.37
   5   6   1  468.37   13.95
   5  -6   1  545.64   13.00
   6  -5  -1  530.79   11.10
  -6   5   0 2211.19   21.14
  -5   6   0 2194.94   23.60
   5   6   0 1953.49   26.10
   6   5   0 1932.65   23.95
   6  -5   0 2155.85   27.65
   6  -5   0 2270.97   15.89
   5  -6   0 2250.01   20.69
   6  -5   0 1901.48   17.09
   6  -5   0 2333.40   22.06
   5  -6   0 2271.92   24.22
   5   6  -1  428.65   12.43
  -5   6  -1  454.62   11.67
  -6   5   1  518.04   10.22
   6   5   1  453.49   13.13
   5  -6  -1  508.77    9.34
   6  -5   1  517.77   14.63
   6  -5   1  478.92   10.72
   5  -6  -1  527.91   11.98
   6  -5   1  495.08    9.63
   6  -5   2 1564.15   18.52
   5  -6  -2 1544.42   13.54
  -5   6  -2 1438.10   19.33
   5   6  -2 1362.63   18.23
   6  -5   2 1581.69   23.14
   6  -5   2 1526.40   18.71
   5  -6  -2 1593.67   18.46
   5   6  -2 1610.92   21.77
   6   5   2 1435.35   22.45
  -6   5   2 1523.02   14.31
   6   5   3 2248.60   28.01
  -6   5   3 2232.21   14.78
  -5   6  -3 2145.05   23.54
   5   6  -3 2353.79   21.84
   5   6  -3 2368.59   26.46
   6  -5   3 2255.19   26.40
   6  -5   3 2294.82   24.48
   6  -5   3 2187.45   22.64
  -5   6  -4 1020.72   16.77
   5   6  -4 1068.03   14.24
   6  -5   4 1105.72   18.77
   6  -5   4 1100.26   16.87
   6   5   4 1074.09   20.06
  -6   5   4 1053.30    9.32
   5   6  -4 1126.06   19.40
   6  -5   4 1112.80   19.05
   5   6  -4 1181.53   17.30
   6  -5   5  948.85   16.25
   6   5   5  963.93   19.33
   6  -5   5 1026.66   18.01
   5   6  -5 1018.26   19.00
  -6   5   5  941.97    8.87
   6  -5   5  987.00   19.15
   5   6  -5 1100.64   16.59
   6   5   6 1881.66   27.03
   6  -5   6 2175.33   24.64
   6  -5   6 2039.34   23.83
   5   6  -6 2087.47   26.61
  -6   5   6 1917.34   13.47
   6  -5   6 1960.52   27.62
   5   6  -6 2084.82   22.18
   5   6  -7  877.78   14.71
   6   5   7  841.91   18.90
   6  -5   7  826.77   15.78
   5   6  -7  827.76   17.58
   6  -5   7  831.99   15.74
   6  -5   7  842.00   19.88
  -6   5   7  849.48   10.29
   5   6  -8  513.81   11.53
   6   5   8  502.42   15.81
  -6   5   8  469.85    8.81
   6  -5   8  513.69   16.95
   6  -5   8  449.50   12.28
  -5   6  -8  435.82   13.78
   5   6  -8  481.31   14.49
   6  -5   8  489.83   12.32
   5   6  -9  389.47   13.67
  -5   6  -9  369.64   12.37
  -6   5   9  330.06    8.57
   6  -5   9  369.40   15.82
   5   6  -9  379.96   10.40
   6   5   9  356.41   14.18
   6  -5   9  404.14   13.22
   6  -5   9  426.91   11.69
   6  -5  10  733.81   17.22
   6   5  10  794.42   20.48
   5   6 -10  829.10   14.80
   6  -5  10  974.78   15.48
   6  -5  10  849.05   22.60
  -6   5  10  829.62   13.68
   5   6 -10  830.39   18.30
   6  -5  11  729.70   18.33
   5   6 -11  747.84   14.19
  -6  -5  11  740.25   17.57
  -5  -6 -11  773.03   18.21
   6  -5  11  703.75   22.15
  -6   5  11  687.93   13.68
   6  -5  11  822.63   13.79
   5   6 -11  704.77   17.31
   6   5  11  701.86   19.75
   6  -5  12  385.80   12.81
  -6  -5  12  367.68   14.45
  -5  -6 -12  441.80   14.94
   6  -5  12  377.95   18.62
  -6   5  12  381.99   11.43
   5  -6 -12  392.71   17.02
   5   6 -12  379.54   11.15
   5   6 -12  397.33   14.48
   6   5  12  394.81   16.83
   6  -5  13  468.34   15.40
  -5  -6 -13  429.20   16.07
  -6  -5  13  429.12   16.05
  -6   5  13  405.52   12.55
   6  -5  13  419.07   19.09
   5  -6 -13  424.75   18.00
   5   6 -13  455.86   12.34
   6   5  13  446.76   17.76
   5   6 -13  390.88   14.54
  -6  -5  14   37.82    9.95
  -5  -6 -14   42.79    9.75
  -6   5  14   44.86    7.52
   6  -5  14   41.60   12.73
   5  -6 -14   50.02   12.37
   5   6 -14   19.02    6.38
   6   5  14   69.83   12.03
   5   6 -14   73.07   10.58
  -5   6 -15  591.75   19.32
   5  -6 -15  522.39   15.16
  -6  -5  15  520.09   19.25
  -5  -6 -15  594.70   19.76
   6  -5  15  548.99   22.60
  -6   5  15  521.64   15.55
   5  -6 -15  539.54   20.93
   5   6 -15  525.98   14.91
   6   5  15  557.00   20.89
   5   6 -15  580.19   18.12
   5   6 -16   63.16    8.52
  -5   6 -16   55.89   10.76
  -5  -6 -16   79.99   11.62
   5  -6 -16  102.24   10.56
  -6   5  16   70.42    9.56
   6  -5  16  103.10   16.28
   5  -6 -16   66.06   13.26
   5   6 -16   95.58    9.32
  -6  -5  16   78.34   12.03
   6   5  16   76.77   13.83
   5   6 -17  434.03   17.20
  -5   6 -17  449.95   18.97
  -5  -6 -17  433.52   18.66
   5  -6 -17  397.28   16.01
   6  -5  17  463.19   23.52
  -6   5  17  453.85   16.58
   5  -6 -17  446.39   20.70
   5   6 -17  401.83   14.72
  -6  -5  17  430.45   19.86
   6   5  17  416.68   20.80
   5  -6 -18   28.98   10.27
   6   5  18   20.95   13.58
  -6  -5  18   27.67   12.53
   6  -5  18   23.55   14.93
  -6   5  18   30.25   10.05
   5   6 -18   42.53    9.10
  -5   6 -18    0.44   11.53
   5  -6 -18    8.92   13.08
   5  -6 -19   80.87   12.20
   5  -6 -19   87.92   15.76
  -5  -6 -19   13.16    8.27
   5   6 -19   49.27   10.13
   6   5  19   83.55   15.33
   6  -5  19  103.69   18.57
  -6   5  19   84.43   12.09
  -6  -5  19   82.68   14.93
   5  -6 -20  135.07   17.07
   5  -6 -20  117.88   11.48
   5   6 -20   72.00   11.53
   6   5  20  203.21   18.97
  -6  -5  20  178.67   18.27
   6  -5  20  187.51   21.13
  -6   5  20  159.09   14.13
   6  -5  21  415.59   26.03
  -6   5  21  411.38   19.54
   5  -6 -21  393.36   22.11
   5  -6 -21  462.77   18.46
   6   5  21  398.09   23.41
  -6  -5  21  376.98   23.55
   5   6 -21  242.72   15.68
   5  -6 -22  139.80   18.50
   5  -6 -22  153.65   14.16
   6   5  22  155.49   19.96
  -6   5  22  158.41   15.93
   6  -5  22  160.51   21.41
  -6  -5  22  174.46   20.24
   5  -6 -23  158.07   18.45
   5   6 -23   60.33   12.43
   5  -6 -23  109.10   13.34
   6   5  23  245.76   22.19
  -6  -5  23  182.95   21.36
   6  -5  23  208.69   22.84
  -6   5  23  193.34   16.91
  -6   5  24  318.90   20.16
   6  -5  24  344.20   26.43
   5  -6 -24  226.91   20.93
   6   5  24  270.82   22.70
  -6  -5  24  300.51   25.00
   5   6 -24  312.90   17.40
   6  -5  25  351.35   27.66
   6   5  25  315.42   25.01
  -6   5  25  303.45   21.37
  -6  -5  25  367.94   27.28
   5  -6 -25  264.70   15.03
   5   6 -25  335.05   17.89
   5   6 -26  115.99   14.52
  -6  -5  26   59.38   19.88
   6  -5  26   83.11   22.52
   6   5  26   70.91   20.44
  -6   5  26   66.36   16.75
  -6  -5  27   57.01   21.26
   6  -5  27   39.50   21.44
  -6   5  27   86.08   17.55
   6  -5  28   19.90   21.75
  -6  -5  28   59.73   22.85
   6   5  28   10.08   20.41
  -6   5  28   26.99   17.27
   6  -5  29  153.21   27.14
  -6  -5  29  123.20   25.89
  -6   5  29  132.96   20.31
   6   5  29   76.97   22.61
  -6  -5  30  110.16   25.60
   6   5  30   86.34   24.41
   6  -5  30   22.93   23.87
  -6  -5  31  108.33   27.25
   6  -5  31  124.12   27.52
   6   5  31   78.86   25.66
  -6  -5  32   15.80   24.56
   6  -5  32   56.48   27.10
   6   5  32   -9.61   24.44
  -6  -5  33   39.55   26.24
   6  -5  33   54.12   27.35
   6   5  33   13.92   25.67
  -6  -5  34  -22.12   27.34
   6  -5  34  -14.99   28.76
   6   5  34   41.02   26.85
   6   5  35   -9.67   26.94
   6  -5  35   24.43   28.77
   6   5  36   25.07   28.59
   6  -5  36  259.99   33.52
   6  -5  37   21.22   26.47
   6   5  37   71.89   31.22
   6   5  38   29.70   30.15
   6  -5  38  575.06   38.89
   6   5  39   33.72   31.99
   6  -5  39  268.03   36.28
   6  -6   0 3971.06   25.59
   6  -6   0 4060.91   37.35
  -6   6   0 3904.30   30.68
   6  -6   0 4307.53   32.59
   6  -6  -1    0.99    3.28
   6  -6   1   -0.08    4.61
   6  -6  -1   -0.01    7.68
   6  -6   1    3.70    6.75
   6  -6  -1   -0.36    5.22
   6  -6   1    6.34    5.84
   6   6   1   -0.71    6.64
   6   6  -1   -1.96    5.84
  -6   6  -1    3.81    4.97
  -6   6   1    1.81    4.56
   6   6  -2    4.20    4.89
  -6   6  -2    3.92    5.20
   6   6   2    5.15    7.22
  -6   6   2    5.51    4.25
   6  -6   2    7.06    6.65
   6  -6  -2    2.29    7.28
   6  -6   2    5.18    5.54
   6  -6  -2    4.99    4.80
   6   6  -3 2880.66   29.35
   6  -6  -3 2903.51   23.25
   6  -6   3 2964.49   28.22
  -6   6  -3 2751.89   26.69
   6   6  -3 3026.24   23.99
  -6   6   3 2997.38   21.74
   6  -6   3 2899.45   29.05
   6   6  -3 2968.81   28.01
   6  -6  -3 2987.60   34.53
   6  -6   3 2833.51   30.45
   6   6   3 2829.73   33.22
   6   6  -4 5513.14   41.22
   6   6  -4 5176.33   28.68
  -6   6  -4 4782.22   35.08
   6  -6   4 4992.94   36.84
   6   6   4 5033.05   44.17
  -6   6   4 5023.52   26.13
   6  -6   4 5118.01   39.71
   6  -6  -4 5335.95   45.61
   6  -6   4 5168.33   40.75
   6   6  -4 5251.33   36.84
   6  -6   5   87.61    8.39
   6   6   5   96.53    9.49
   6   6  -5   56.83    7.60
  -6   6   5   91.67    4.56
   6  -6   5   80.01    7.28
   6  -6  -5   64.99    9.71
   6  -6   5   55.86    7.74
   6   6  -5   58.54    5.98
   6  -6   6  339.38   13.58
   6   6   6  353.62   13.25
   6   6  -6  297.11   11.69
  -6   6   6  324.98    7.21
   6  -6   6  343.21   11.35
   6  -6   6  275.47   10.85
   6  -6  -6  301.64   14.51
   6   6  -6  292.15    9.72
   6  -6   7    2.00    7.94
   6   6   7   -0.20    7.66
   6   6  -7    5.70    6.95
  -6   6   7    6.99    3.66
   6  -6   7   -2.46    4.95
   6  -6   7    6.31    6.26
   6  -6  -7   -7.11    9.40
   6   6  -7    9.64    4.87
   6  -6   8 4308.98   45.61
   6  -6   8 4219.44   36.91
   6   6   8 4316.04   43.59
   6   6  -8 4391.81   38.96
  -6   6   8 4108.30   25.91
   6  -6   8 4411.44   34.74
   6  -6  -8 4630.98   46.37
   6   6  -8 4526.48   34.09
   6  -6   9 1277.57   26.59
   6   6  -9 1179.46   21.50
   6  -6   9 1323.99   21.66
   6   6   9 1252.61   25.16
   6  -6   9 1242.17   18.56
  -6   6   9 1194.09   15.34
   6   6  -9 1229.84   18.52
   6  -6  -9 1270.52   26.27
  -6   6  10   22.85    4.98
  -6   6 -10   56.99    9.21
   6  -6  10   -2.48    6.60
   6   6  10   25.96    8.79
   6  -6  10   24.41   10.34
   6  -6 -10   32.00   11.05
   6   6 -10   30.14    8.37
   6  -6  10   29.18    6.58
   6   6 -10   16.64    5.43
  -6   6  11   13.91    5.46
   6   6 -11   -8.40    8.17
   6  -6  11   41.48    8.92
   6   6  11   -4.97    9.27
   6   6 -11   10.28    5.78
   6  -6 -11   26.33   11.11
   6  -6  11   33.25    6.34
   6  -6  11    5.32   10.07
   6   6 -12  416.59   14.35
   6  -6  12  587.80   17.06
  -6  -6  12  432.46   16.04
  -6  -6 -12  447.89   15.75
   6  -6  12  503.48   11.05
   6  -6 -12  507.40   19.37
   6   6 -12  499.28   13.31
   6  -6  12  422.84   19.64
  -6   6  12  479.03   12.44
   6   6  12  463.80   18.16
  -6  -6  13    6.89    9.24
  -6  -6 -13   11.70    8.62
   6  -6  13    4.53   12.15
   6  -6 -13   -6.30   11.34
   6   6 -13    1.20    5.67
   6   6  13    1.50    9.70
  -6   6  13    6.87    6.23
   6   6 -13    8.91    8.76
  -6  -6 -14   15.93    9.23
  -6  -6  14   20.79   10.11
  -6   6  14   29.20    7.57
   6  -6  14   25.00   12.98
   6  -6 -14   16.34   12.54
   6   6 -14   31.96    6.73
   6   6  14   47.62   12.02
   6   6 -14   40.32    9.16
  -6  -6 -15   12.93   10.25
  -6  -6  15   13.58   10.27
   6  -6  15   16.82   12.33
   6   6 -15   34.95    9.09
   6  -6 -15   27.88   13.09
   6   6  15   18.40   12.02
  -6   6  15    8.65    7.57
   6   6 -15   25.22    9.14
  -6  -6 -16  280.22   15.51
   6  -6 -16  282.68   13.39
  -6  -6  16  267.45   16.77
  -6   6  16  250.80   12.59
   6  -6  16  266.67   19.61
   6   6 -16  237.65   12.79
   6  -6 -16  240.59   17.39
   6   6  16  250.55   16.39
   6   6 -16  306.18   15.74
   6   6 -17  223.42   14.09
  -6   6 -17  306.30   16.90
   6  -6 -17  311.97   14.62
  -6  -6 -17  293.88   17.18
   6  -6  17  312.98   21.78
  -6   6  17  318.64   14.39
   6   6 -17  310.00   13.76
   6  -6 -17  255.98   18.42
  -6  -6  17  276.78   17.67
   6   6  17  357.64   19.92
   6   6 -18  586.26   19.78
  -6  -6 -18  548.01   19.54
   6  -6 -18  661.59   19.87
  -6   6  18  603.16   18.83
   6  -6  18  627.60   27.54
   6   6 -18  559.60   17.74
   6   6  18  613.99   24.84
  -6  -6  18  547.26   23.67
   6  -6 -18  492.48   22.43
   6  -6 -19  128.09   13.21
  -6   6  19  184.72   13.57
   6  -6  19  155.34   19.99
   6   6 -19   91.40   11.15
   6  -6 -19  146.76   17.58
   6   6  19  167.63   17.36
  -6  -6  19  122.39   16.23
  -6  -6  20  194.69   19.23
   6  -6  20  215.44   21.63
   6  -6 -20  112.19   10.08
   6   6 -20  178.04   14.73
   6  -6 -20  160.70   18.04
   6   6  20  212.17   19.10
  -6   6  20  210.65   15.01
   6  -6  21   15.59   17.76
  -6   6  21   12.25   11.34
   6   6  21   13.48   15.09
   6   6 -21   41.79   12.78
   6  -6 -21    9.59   15.45
  -6  -6  21    8.67   15.55
  -6  -6  22  223.77   21.79
   6  -6  22  237.73   24.06
   6  -6 -22  213.86   14.92
   6   6 -22  231.74   16.70
   6  -6 -22  160.87   18.84
   6   6  22  203.89   20.78
  -6   6  22  230.97   16.83
  -6  -6  23  364.90   25.71
   6  -6  23  434.25   29.13
   6  -6 -23  329.88   18.25
   6   6 -23  475.89   21.86
   6  -6 -23  345.53   23.25
   6   6  23  443.00   25.94
  -6   6  23  490.42   21.64
  -6  -6  24  505.90   29.13
   6  -6  24  517.72   31.30
   6  -6 -24  541.00   20.52
   6   6 -24  521.99   23.13
   6  -6 -24  388.24   24.10
  -6   6  24  536.65   23.20
   6   6  24  549.78   28.75
  -6  -6  25   -7.40   19.20
   6  -6  25   25.95   21.16
  -6   6  25  -12.45   14.26
   6   6  25   -1.52   18.19
   6   6 -25    6.18   15.54
   6  -6  26  199.55   26.30
  -6  -6  26  161.79   23.53
  -6   6  26  224.78   19.60
   6   6  26  216.03   23.88
   6   6 -26   86.09   14.67
   6  -6 -26  243.13   19.49
   6   6  27   21.93   19.88
  -6   6  27  240.96   17.93
   6  -6 -27  164.86   17.23
  -6  -6  27   17.95   20.97
   6  -6  27    1.06   21.57
   6   6  28   52.78   21.68
  -6  -6  28   19.32   21.79
   6  -6  28   84.27   23.68
  -6   6  29  215.82   18.94
   6   6  29   80.76   23.14
   6  -6 -29  271.54   21.59
   6  -6  29   90.91   25.60
  -6  -6  29   56.65   23.63
   6   6  30   12.40   22.10
   6  -6  30   28.01   24.58
  -6  -6  30   -9.92   23.83
   6   6  31   55.33   25.18
  -6  -6  31  106.22   26.62
   6  -6  31  113.25   28.76
   6   6  32   51.24   24.99
   6  -6  32   82.02   28.25
  -6  -6  32   74.01   26.17
   6   6  33   48.86   26.95
   6  -6  33    6.22   26.83
  -6  -6  33   32.28   26.49
   6  -6  34  -15.16   29.20
   6   6  34   10.07   26.46
  -6  -6  34   35.84   28.68
   6  -6  35   19.24   28.59
   6   6  35   10.66   27.16
   6   6  36  -24.63   29.00
   6  -6  36  -35.55   29.67
   6  -6  37  271.69   35.46
   6   6  37  -19.95   29.85
   6  -6  38  107.79   27.43
   6   6  38   66.47   32.45
   6  -6  39  678.20   40.87
   6   6  39   55.26   34.18
   0   7  40   42.80   31.35
   0  -7  39   74.90   34.05
   0   7  39   28.46   29.15
   0   7  38   41.09   28.85
   0  -7  38   35.32   31.94
   0  -7  37    6.88   30.87
   0   7  37  -15.40   28.74
   0  -7  36   12.90   29.58
   0  -7  35   23.70   28.54
   0   7  35   54.93   25.90
   0  -7  34    2.42   27.31
   0  -7  33  -12.88   27.57
   0   7  33   19.16   23.11
   0  -7  32   17.17   25.91
   0   7  32   51.49   22.76
   0  -7  31    0.26   25.36
   0   7  31   22.55   21.60
   0  -7  30   -8.05   24.12
   0   7  30  -27.83   21.23
   0  -7  29   50.91   24.67
   0   7  29   42.51   19.80
   0  -7  28    3.35   23.04
   0   7  28  -13.54   18.64
   0  -7  27  454.75   32.05
   0   7  27  404.32   26.31
   7   0 -27  335.52   20.29
   0  -7  26   -6.55   21.07
   0   7  26   17.12   17.11
   0  -7  25  258.34   26.77
   0   7  25  294.54   22.51
   7   0 -25  285.16   17.20
   0  -7  24   -4.56   19.20
   0   7  24  -16.65   15.71
   7   0 -24  -13.45    9.97
   0  -7  23  196.59   22.68
   7   0 -23  172.67   11.80
   0   7  23  229.84   19.41
   7   0 -22   11.64   12.67
   0   7  22    5.42   13.95
   0  -7  22   -0.36   17.09
   0   7  21  475.19   22.53
   0  -7  21  462.27   27.69
   7   0 -21  498.53   18.16
   7   0 -21  370.28   18.37
   0   7  20  -15.81   13.27
   7   0 -20   -4.22   12.12
   0  -7  20  -12.74   16.72
   0  -7  19 1409.32   39.03
   7   0 -19 1198.93   27.07
   0   7  19 1435.81   32.45
   7   0 -19 1307.65   23.80
   0  -7  18    1.08   15.01
   7   0 -18   -2.11   11.85
   0   7  18   -8.42   11.72
   7   0 -18   23.96    7.78
   0  -7  17  135.14   16.50
   7   0 -17  136.16   13.80
   0   7  17  164.23   13.99
   7   0 -17  210.51   10.94
  -7   0 -17  170.87   13.47
   0  -7  16   15.00   12.83
   7   0 -16   -4.44   10.70
   0   7  16    2.34    9.85
  -7   0 -16   28.99   10.04
   0  -7  15 1033.95   29.06
   7   0 -15 1022.67   24.21
   0   7  15 1056.21   24.31
   7   0 -15 1076.50   18.23
   0  -7  14   -6.70   11.77
   7   0 -14    7.58    5.99
   7   0 -14    5.90   10.10
   0   7  14    3.73    8.48
   0  -7  13  572.03   20.91
   7   0 -13  631.45   12.85
   7   0 -13  517.78   16.91
   7   0 -13  569.19   18.78
   0   7  13  568.28   17.23
   0  -7  12   -9.62   10.07
   7   0 -12    3.25    5.54
   7   0 -12   11.21    9.54
   7   0 -12   -5.89    9.27
   0   7  12    2.94    7.52
   0  -7  11  635.14   20.15
   7   0 -11  666.62   11.77
   7   0 -11  582.13   16.64
   7   0 -11  712.28   19.83
   0   7  11  578.01   16.27
   0  -7  10    0.77    8.66
   0   7  10    6.87    6.82
   7   0 -10    8.32    4.08
  -7   0 -10   -0.50    5.72
   7   0 -10   -5.00    9.08
   7   0  -9 1362.64   24.99
   0   7   9 1565.40   23.44
   7   0  -9 1478.22   22.59
   0  -7   9 1486.66   26.40
   7   0  -9 1498.41   14.15
   0   7   8   -4.66    6.13
   7   0  -8   -1.38    3.06
   0  -7   8    2.22    7.21
   7   0  -8    7.95    7.02
   7   0  -8    2.00    8.38
   7   0  -7  435.16   12.48
   0   7   7  432.07   12.84
   7   0  -7  461.09    6.48
   0  -7   7  402.96   14.28
   7   0  -7  465.60   15.61
   7   0  -6    4.08    5.33
   0   7   6   -1.56    5.67
   7   0  -6    1.12    1.95
   0  -7   6    0.52    6.69
   7   0  -6    3.99    7.96
   0   7   5  153.95    8.43
   7   0  -5  127.91    7.28
   0  -7   5  147.69    9.26
   7   0  -5  132.49   10.26
   7   0  -4    5.36    7.51
   7   0  -4   -0.49    5.01
   0  -7   4   -2.44    6.41
   0   7   4    1.31    5.32
   0   7   3  105.80    8.14
   7   0  -3   83.65    5.93
   7   0  -3   96.87    9.54
   0  -7   3   97.58    8.58
   0   7   2   -2.32    6.01
   0  -7   2    2.06    6.20
   7   0  -2    3.94    4.85
   7   0  -2    4.10    7.29
   0   7   1 1698.89   23.88
   7   0  -1 1693.72   18.48
   0  -7   1 1942.55   24.79
   7   0  -1 1819.36   25.30
   7   0  -1 1705.81   11.30
   0   7   0    1.49    6.56
   7   0   0    1.52    2.61
   7   0   0    1.90    7.52
   7   0   0    1.25    3.95
   0  -7   0    0.89    5.31
   7   0   1 1691.04   14.59
   7   0   1 1567.35   13.13
   7   0   1 1926.24   25.97
   0  -7  -1 1876.71   22.90
   0   7  -1 1541.91   23.03
   7   0   1 1709.56   17.31
   7   0   2   -5.10    7.25
   7   0   2   -1.30    3.61
   7   0   2   -0.69    3.45
   0   7  -2   -3.94    5.71
   7   0   2    0.46    3.72
   7   0   3   94.50    5.15
   0   7  -3  102.77    7.97
   7   0   3  102.67    5.52
   7   0   3   96.43    5.99
   7   0   3   94.06    8.60
   7   0   4    2.08    4.38
   7   0   4    3.86    6.95
   7   0   4   -1.69    3.25
   7   0   4   -0.71    4.60
   0   7  -4    1.27    5.78
   7   0   5  140.07    7.08
   0   7  -5  122.55    9.61
   7   0   5  152.67    8.15
   7   0   5  139.59    5.82
   0   7  -5  163.29    8.57
   7   0   6   -0.94    5.05
   0   7  -6    1.65    6.89
   7   0   6   14.09    3.89
   7   0   6    2.40    5.87
   7   0   7  445.35   12.11
   0   7  -7  468.17   14.55
   7   0   7  406.65    8.69
   7   0   7  420.53   12.86
   7   0   8   -2.40    5.86
   0   7  -8    0.62    2.80
   7   0   8   -6.20    4.26
   7   0   9 1431.93   22.31
   0   7  -9 1431.71   23.82
   0   7  -9 1456.74   12.53
   7   0   9 1526.25   24.93
   7   0  10   -1.61    7.31
  -7   0  10    1.19    4.27
   7   0  10   -3.24    6.46
   0   7 -10    4.36    8.00
   0   7 -10    0.64    2.29
   7   0  11  522.82   17.06
   0   7 -11  590.97    8.04
   7   0  11  669.27   17.40
  -7   0  11  618.96   12.86
   0   7 -11  665.08   17.58
  -7   0  12   -4.31    5.98
   7   0  12  -16.63   10.03
   0   7 -12   11.62    3.65
   7   0  12   -1.62    7.82
   0   7 -13  573.79    8.65
   7   0  13  599.01   20.44
   7   0  13  586.76   17.66
   0   7 -13  548.16   17.14
  -7   0  13  542.73   14.66
   7   0  14   -7.51    9.78
   0   7 -14   -6.05    9.15
  -7   0  14    5.97    7.76
   7   0  15 1043.92   27.23
   0  -7 -15 1119.78   23.21
   0   7 -15 1096.39   23.92
  -7   0  15  996.84   21.98
   7   0  16   -1.44   12.20
  -7   0  16    8.61    8.96
   0  -7 -16   13.98    9.43
   7   0  17  130.62   15.50
  -7   0  17  140.53   12.46
   0  -7 -17  142.85   13.14
   7   0  18    6.68   13.14
  -7   0  18   -7.63   10.94
   0  -7 -18    2.51   11.36
   7   0  19 1461.96   35.45
   0   7 -19 1567.79   31.54
  -7   0  19 1356.67   31.13
   0  -7 -19 1409.44   30.76
   0  -7 -20  -20.74   13.42
  -7   0  20   19.91   12.42
   7   0  20    0.13   14.44
  -7   0  21  405.09   21.18
   7   0  21  442.32   24.68
   0  -7 -21  595.64   21.70
   0   7 -21  517.98   21.93
  -7   0  22   -7.87   13.78
   7   0  22   -7.78   16.32
  -7   0  23  256.17   20.39
   0  -7 -23  171.22   16.70
   7   0  23  209.64   21.48
   0  -7 -23  220.03   14.18
   7   0  24   -4.47   18.24
  -7   0  24   12.19   15.48
   7   0  25  336.56   25.47
  -7   0  25  242.46   21.25
   7   0  26  144.82   20.58
  -7   0  26   -5.58   16.32
   7   0  27  363.84   25.34
  -7   0  27  403.71   26.89
  -7   0  28  -16.28   18.97
   7   0  29  234.93   24.94
  -7   0  29   25.24   19.59
   7   0  30   57.54   24.03
   7   0  31  -28.19   23.35
   7   0  32  -11.07   25.37
   7   0  33   28.74   26.70
   7   0  34    9.63   27.81
   7   0  35   66.32   29.15
   7   0  36   18.07   29.13
   7   0  37   83.21   31.47
   7   0  38   -1.34   31.00
   7   0  39   48.00   33.62
  -1   7  40   43.87   30.45
  -1  -7  40   10.53   33.99
   1   7  40  -30.73   31.07
   1  -7  39  -30.96   33.68
  -1  -7  39  -33.79   31.69
  -1   7  39   35.70   29.60
   1   7  39  -11.96   29.34
   1  -7  38   21.89   31.01
  -1  -7  38   18.99   31.41
   1   7  38   29.37   28.76
  -1  -7  37   36.47   30.23
   1  -7  37   38.71   31.25
   1   7  37  -31.09   28.43
  -1   7  37  -44.67   28.65
  -1  -7  36    9.56   29.20
   1  -7  36   13.32   30.41
  -1   7  36  -16.63   26.69
   1   7  36   17.51   26.12
   1  -7  35  -25.59   29.86
  -1   7  35   -8.15   25.26
   1   7  35    9.10   25.98
   1  -7  34   13.45   27.28
  -1  -7  34   12.06   27.89
  -1   7  34    5.03   23.37
   1   7  34    1.04   25.03
   1  -7  33  -28.20   26.25
  -1  -7  33   -2.45   26.46
  -1   7  33  -20.12   22.94
   1   7  33   23.95   23.92
  -1  -7  32   -6.05   25.82
   1  -7  32  -16.53   25.78
  -1   7  32   -4.77   21.93
   1   7  32  -11.74   22.65
  -1  -7  31   -3.34   24.58
   1  -7  31   -1.49   24.88
  -1   7  31   52.18   21.67
   1   7  31   71.68   23.44
  -1   7  30    2.17   20.20
   1   7  30  -14.34   20.06
   1  -7  30  -29.33   25.16
  -1  -7  30   -9.26   23.68
   1   7  29   52.41   20.64
  -1   7  29   57.72   20.53
  -1  -7  29   80.41   25.08
   1  -7  29   18.78   23.64
   7   1 -29    0.25   18.82
  -1   7  28   22.44   18.80
   1   7  28   25.21   18.67
   1  -7  28    4.70   22.58
  -1  -7  28   39.92   23.40
   7   1 -28  130.75   14.79
   7  -1 -28  105.36   12.79
  -1   7  27  100.91   19.76
   1   7  27  129.86   21.23
  -1  -7  27   77.85   23.75
   1  -7  27   78.99   24.33
   7   1 -27   21.82   15.38
   7  -1 -27   65.81   10.41
  -1   7  26   20.41   16.62
   1   7  26   47.04   17.91
   1  -7  26   59.74   21.66
  -1  -7  26   29.64   21.29
   7  -1 -26   -6.14   10.43
  -1   7  25   17.92   16.20
   1   7  25   17.68   16.89
   1  -7  25    9.52   20.45
  -1  -7  25   19.62   19.99
   7  -1 -25  -10.82   11.26
  -1   7  24  183.71   19.33
   1   7  24  213.55   20.12
   1  -7  24  189.35   24.66
  -1  -7  24  235.89   24.69
   7   1 -24  268.56   17.05
  -1   7  23   19.45   14.28
   1   7  23   15.37   15.41
   7  -1 -23   44.97   11.48
   7   1 -23   20.08   11.28
  -1  -7  23   24.67   18.47
   1  -7  23   31.00   19.50
   1   7  22   19.85   13.89
  -1   7  22   36.65   14.11
  -1  -7  22   35.50   17.92
   1  -7  22   41.18   19.11
   7   1 -22   64.13   10.26
   7  -1 -22   17.07    9.49
   7  -1 -22   26.48   12.80
   7   1 -21   96.33   13.17
  -1  -7  21  113.42   19.40
   1  -7  21  151.53   21.43
   1   7  21  125.32   16.02
  -1   7  21  133.22   15.73
   7   1 -21   91.88   11.39
   7  -1 -21   94.94   14.38
   7   1 -20  243.67   15.57
   1  -7  20  280.49   23.55
  -1  -7  20  288.60   23.23
  -1   7  20  234.70   16.82
   1   7  20  289.01   19.09
   7  -1 -20  258.96   12.67
   7   1 -20  265.49   13.30
   7  -1 -20  198.68   16.28
   7   1 -19    4.80   11.35
  -1  -7  19    6.52   15.31
   1  -7  19   25.50   15.45
   7   1 -19   35.00    8.06
   7  -1 -19   -0.86    8.32
  -1   7  19   28.64   11.65
   1   7  19   12.00   11.89
   7  -1 -19   15.70   12.60
   1  -7  18  541.41   26.49
  -1  -7  18  615.27   26.81
   7  -1 -18  518.92   20.76
   7   1 -18  571.56   15.70
  -7   1 -18  675.48   21.00
  -7  -1 -18  391.40   15.88
   7  -1 -18  615.95   16.98
  -1   7  18  568.07   20.88
   1   7  18  556.31   21.63
   7   1 -18  467.77   18.43
  -1  -7  17   77.96   15.07
   1  -7  17   82.60   15.71
   7  -1 -17   75.22   13.33
   7   1 -17   65.74   11.98
   7  -1 -17  121.85   10.20
  -7   1 -17   51.62    8.54
   7   1 -17   47.80    7.97
  -1   7  17   64.40   11.13
   1   7  17   91.94   13.04
  -1  -7  16  140.51   15.62
   1  -7  16  157.49   17.13
   7   1 -16  176.98   13.49
   7  -1 -16  167.48   14.05
   7   1 -16  147.61    9.35
   7  -1 -16  133.30    9.24
  -7  -1 -16  201.99   13.25
  -1   7  16  181.90   13.21
   1   7  16  166.88   13.31
  -1  -7  15  147.79   14.89
   1  -7  15  158.95   15.98
   7   1 -15  100.15   11.86
   7  -1 -15   96.37   12.44
  -1   7  15  158.64   12.57
   1   7  15  158.70   12.49
   7  -1 -15  172.27    9.48
   7   1 -15  159.61    9.31
   7  -1 -14  563.23   13.52
   7   1 -14  564.72   13.57
   7   1 -14  487.70   17.05
  -1  -7  14  516.76   20.80
   1  -7  14  504.15   21.47
   7   1 -14  484.27   17.24
   7  -1 -14  488.12   17.98
   1   7  14  505.27   17.82
  -1   7  14  548.02   17.56
   7  -1 -13  185.33    7.99
   7   1 -13  225.96    9.29
   7   1 -13  172.38   12.27
  -1  -7  13  212.91   14.50
   1  -7  13  187.50   14.82
   7   1 -13  187.71   12.41
   7  -1 -13  162.45   13.18
   1   7  13  189.77   12.34
  -1   7  13  205.00   11.72
   7  -1 -12  272.95    8.41
   7   1 -12  299.94    9.53
   7   1 -12  236.42   13.33
   7  -1 -12  246.99   13.75
   7   1 -12  272.94   13.34
  -1  -7  12  243.10   14.76
   1  -7  12  269.85   16.25
   1   7  12  273.52   12.94
  -1   7  12  305.55   12.74
   7   1 -11  331.61    9.13
  -7   1 -11  415.45   13.05
   7  -1 -11  335.95    8.77
  -1  -7  11  336.53   15.65
   7  -1 -11  290.28   14.43
   7   1 -11  302.85   14.21
   7  -1 -11  290.48   13.96
   7   1 -11  306.54   13.05
   1  -7  11  317.85   15.74
   1   7  11  332.80   13.48
  -1   7  11  317.85   12.48
   7   1 -10   41.06    4.61
   7  -1 -10   55.81    4.48
  -7  -1 -10  128.74    8.32
  -7   1 -10   91.16    8.22
   7  -1 -10   54.49   10.09
   7   1 -10   70.03    9.94
  -1  -7  10   45.82    9.46
   7  -1 -10   62.99    9.93
   7   1 -10   54.26    8.88
   1  -7  10   52.71   10.69
   1   7  10   53.04    8.45
  -1   7  10   39.88    7.28
   7  -1  -9  254.61    6.38
   7   1  -9  281.37    7.03
   7  -1  -9  241.64   13.00
   7   1  -9  236.30   12.53
   7   1  -9  221.57   10.30
  -1  -7   9  263.33   12.96
   7  -1  -9  242.21   11.84
   1  -7   9  288.18   14.34
  -1   7   9  250.80   10.60
   1   7   9  261.88   11.78
   7   1  -8  364.11    7.31
   7  -1  -8  353.31    6.51
   1   7   8  354.36   12.57
   7  -1  -8  381.80   12.99
   7   1  -8  383.24   11.63
  -1   7   8  348.18   11.52
   7   1  -8  369.35   14.02
   7  -1  -8  366.89   14.63
  -1  -7   8  350.09   13.53
   1  -7   8  340.07   13.86
   1   7   7  867.39   17.76
  -1   7   7  835.10   16.21
   7  -1  -7  972.33   20.88
   7   1  -7 1003.51   20.69
   7   1  -7  884.38    9.91
   7  -1  -7  925.90   17.50
   7   1  -7  950.22   16.71
  -1  -7   7  884.92   19.18
   1  -7   7  858.24   19.48
   7  -1  -7  841.37    8.44
   7   1  -6  819.03   15.04
  -1   7   6  826.32   15.87
   1   7   6  783.29   17.01
   1  -7   6  795.90   16.81
   7  -1  -6  840.59   16.62
   7   1  -6  833.96   18.95
   7  -1  -6  852.72   19.58
   1  -7   6  828.00   18.29
  -1  -7   6  845.83   17.64
   7   1  -6  832.26    8.84
   1  -7   5  475.97   14.14
   1  -7   5  496.64   14.02
   7   1  -5  518.81    6.95
   7   1  -5  520.17   15.59
   7  -1  -5  543.55   15.61
   7   1  -5  524.41   12.08
   7  -1  -5  520.81   12.55
   1   7   5  487.28   13.60
  -1   7   5  454.93   12.05
   1  -7   4 2176.82   26.29
   7   1  -4 2211.49   22.30
   7  -1  -4 2192.52   23.56
   1  -7   4 2116.76   26.43
   7   1  -4 2073.19   13.70
   7  -1  -4 2212.57   29.18
   7   1  -4 2241.07   28.73
  -1   7   4 2110.44   24.51
   1   7   4 2013.49   25.76
   1  -7   3   91.26    8.37
  -1  -7   3   95.09    8.69
   1   7   3   99.31    7.89
  -1   7   3   94.60    7.55
   7  -1  -3   84.93    9.13
   1  -7   3   94.79    7.59
   7  -1  -3   95.40    6.69
   7   1  -3   81.32    6.22
   7   1  -3   75.78    8.73
   7   1  -3   87.73    3.88
   7   1  -2 2652.55   31.25
   7  -1  -2 2699.59   31.36
  -1  -7   2 2606.30   29.72
   1  -7   2 2575.61   28.99
   1   7   2 2465.70   29.19
  -1   7   2 2492.85   27.77
   7  -1  -2 2605.59   23.61
   7   1  -2 2495.32   22.48
  -1  -7   1 1559.81   22.84
   1  -7   1 1635.93   22.92
   7  -1  -1 1480.96    9.88
   7   1  -1 1555.52   17.35
  -1   7   1 1550.61   22.56
   1   7   1 1521.06   23.12
   7   1  -1 1590.25   24.55
   7  -1  -1 1542.65   24.29
   7  -1  -1 1479.01   16.80
  -1  -7   0 2385.31   26.53
   1  -7   0 2288.84   25.86
  -7   1   0 2142.44   12.24
   7  -1   0 2159.96   14.04
   7  -1   0 2091.54   19.24
   7  -1   0 2333.89   28.75
   1   7   0 2002.99   27.00
  -1   7   0 2008.95   26.41
   7   1   0 2163.04   20.35
   7   1   0 2362.83   29.01
  -1   7  -1 1447.11   21.77
   1  -7  -1 1591.72   21.18
  -1  -7  -1 1598.92   21.49
   7   1   1 1490.67   14.12
   7  -1   1 1544.67   13.56
   7   1   1 1576.27   17.28
   7   1   1 1451.96   14.63
   7   1   1 1545.24   23.41
  -1   7  -1 1492.74   22.36
   1   7  -1 1408.86   22.39
   7  -1   1 1503.53   16.16
   7  -1   1 1550.84   23.56
   7   1   2 2412.22   19.46
   7  -1   2 2465.19   18.77
   1   7  -2 2089.60   25.42
  -1   7  -2 2165.51   25.29
   7   1   2 2465.30   21.16
   7  -1   2 2409.19   19.69
   7   1   2 2303.46   20.95
   7  -1   2 2435.51   18.67
   7   1   2 2609.01   28.98
   7  -1   2 2611.55   29.55
   1   7  -3   98.41    8.47
   7  -1   3   79.10    4.93
   7   1   3   99.04    6.36
   7   1   3   81.88    5.19
   7  -1   3   79.50    4.66
   7  -1   3   84.90    5.61
   7   1   3   82.96    4.96
  -1   7  -3   83.79    7.46
   1   7  -3  100.72    8.08
   7  -1   3   88.35    8.45
   7  -1   4 2118.46   17.53
   7  -1   4 2062.58   19.85
   7   1   4 2049.65   22.57
   7  -1   4 1941.23   20.97
   7  -1   4 2287.14   27.28
   7   1   4 2158.00   19.52
   1   7  -4 2104.43   27.69
   7   1   4 2036.10   20.47
  -1   7  -4 1942.43   23.48
   1   7  -4 1963.59   23.54
   7   1   5  513.74   11.62
   7  -1   5  548.95   14.31
   7   1   5  511.70   10.23
   7  -1   5  495.15   12.21
   7   1   5  486.87   12.55
   1   7  -5  517.32   14.89
   7  -1   5  501.81    8.88
   7  -1   5  498.41   10.97
  -1   7  -5  525.58   12.99
   1   7  -5  498.39   12.33
   7   1   6  783.19   16.14
   7  -1   6  811.77   15.68
   1   7  -6  836.51   18.30
   7  -1   6  929.76   15.45
   7  -1   6  774.26   10.53
   7   1   6  847.96   15.05
   7  -1   6  874.40   16.61
   7   1   7  903.40   18.29
   7  -1   7  878.18   17.41
   1   7  -7  898.26   19.53
  -1   7  -7  913.87   18.99
   7  -1   7  792.61   15.00
   7  -1   7  905.04   11.25
   7   1   7  882.12   15.98
   1   7  -7  992.18   12.75
   7   1   8  323.33   12.42
   7  -1   8  337.18   12.76
   1   7  -8  379.06   13.73
  -1   7  -8  322.68   12.34
   7  -1   8  364.68   12.10
   7   1   8  363.69   11.50
  -1   7  -8  396.99    6.57
   1   7  -8  355.28    7.61
   7  -1   8  345.79    7.27
  -1   7  -9  254.99   11.28
   1   7  -9  212.11   10.56
  -1   7  -9  239.90    4.65
   1   7  -9  257.40    6.37
   7  -1   9  264.10   10.91
   7   1   9  255.52   10.13
   7  -1   9  259.51    6.45
   7  -1   9  246.62   12.10
   7   1   9  240.31   11.77
  -1   7 -10   84.56    9.82
   1   7 -10   19.56    8.17
   1   7 -10   52.58    3.74
   7   1  10   13.84    7.72
  -7   1  10   49.81    4.92
   7  -1  10   53.87    8.20
   7  -1  10   50.02    9.50
   7   1  10   42.22    8.89
  -1   7 -10   68.38    3.05
   7  -1  10   51.74    4.26
  -1   7 -11  285.06    4.66
   1   7 -11  291.26    6.79
  -7  -1  11  311.66   10.10
   7  -1  11  310.83   12.77
   7   1  11  322.04   12.10
  -7   1  11  297.24    9.46
   7  -1  11  257.56    6.75
   7   1  11  353.61   15.00
   7  -1  11  320.13   14.74
   1   7 -11  330.24   13.97
  -1   7 -11  322.24   14.43
   7   1  12  369.27   13.72
  -7  -1  12  275.13   10.59
   7  -1  12  299.03   13.28
  -7   1  12  280.39   10.19
   1   7 -12  251.84    6.43
   7   1  12  213.40   11.39
   7  -1  12  280.80   14.46
   1   7 -12  224.83   11.73
  -1   7 -12  234.80   11.85
  -7  -1  13  184.33   10.35
   7   1  13  226.92   12.47
   7  -1  13  192.45   12.06
   7  -1  13  191.73   13.65
   1   7 -13  175.03    6.75
  -7   1  13  188.56    9.91
   7   1  13  205.02   13.08
  -1   7 -13  190.69   12.46
   1   7 -13  231.94   13.13
  -1  -7 -14  528.04   17.19
   7  -1  14  576.10   20.90
   1   7 -14  519.79   10.07
   7   1  14  584.79   20.64
  -1   7 -14  509.15   16.51
   1   7 -14  483.58   17.16
  -7   1  14  514.15   15.40
  -7  -1  14  469.06   15.35
   7  -1  15  142.58   14.27
  -1   7 -15   99.76   10.46
   1   7 -15  140.06   12.88
   7   1  15  129.33   13.84
  -1  -7 -15   88.09    7.43
   1  -7 -15  182.94   12.75
  -7   1  15  143.13   11.03
  -7  -1  15  137.90   11.23
  -7  -1  16  176.35   12.81
  -7   1  16  147.86   11.70
   7  -1  16  151.83   15.11
   1   7 -16  183.75   11.80
   7   1  16  185.88   15.65
  -1   7 -16  241.80   14.19
   1  -7 -16  226.36   13.70
  -1  -7 -16  171.10   13.01
   7  -1  17   73.30   14.40
   1  -7 -17  100.24   11.95
  -1  -7 -17   76.54   12.16
   7   1  17   72.13   13.69
  -7   1  17   90.44   11.76
  -7  -1  17   87.08   12.02
  -1   7 -17  119.83   13.29
  -7   1  18  561.90   20.53
  -7  -1  18  578.24   21.24
   7  -1  18  566.65   23.89
   1   7 -18  536.04   18.96
   7   1  18  561.75   23.48
  -1   7 -18  639.73   22.06
   1  -7 -18  564.83   20.60
  -1  -7 -18  548.49   20.89
  -7  -1  19   16.92   11.86
  -1   7 -19   70.83   13.59
   1   7 -19   90.25   12.08
   7  -1  19   28.93   14.67
   7   1  19    7.34   14.53
  -7   1  19   36.55   12.43
  -1  -7 -19   18.71   12.02
   1  -7 -19   21.10   11.83
  -7  -1  20  294.39   18.99
  -1   7 -20  333.00   18.51
   1   7 -20  406.92   18.82
   7  -1  20  286.38   20.61
   7   1  20  293.86   20.36
  -7   1  20  275.94   17.53
  -1  -7 -20  293.95   18.13
   1  -7 -20  285.19   17.93
  -1   7 -21  176.48   16.62
  -1  -7 -21  148.51   14.12
   1  -7 -21  257.06   16.49
   1   7 -21  248.15   16.90
   7   1  21  187.64   19.62
   7  -1  21  122.35   17.89
  -7   1  21  125.32   15.62
  -7  -1  21  129.60   16.06
   1   7 -22  173.76   15.39
   1  -7 -22  203.96   14.35
   1  -7 -22   35.97   13.84
   7  -1  22   38.88   16.47
   7   1  22  133.91   17.87
  -7  -1  22   28.48   14.61
  -7   1  22   39.79   13.69
   1  -7 -23   31.48   14.89
   7   1  23   54.12   14.69
   7  -1  23    3.10   16.45
  -7   1  23   30.49   15.22
  -7  -1  23   10.64   14.86
   7  -1  24  209.67   21.94
  -7  -1  24  264.33   22.09
  -7   1  24  175.55   18.48
   7  -1  25   31.60   19.36
   1  -7 -25    1.71   12.92
  -7  -1  25   16.90   16.45
  -7   1  25  -19.38   16.35
   7  -1  26   41.23   20.33
  -7   1  26   33.02   17.69
  -7  -1  26   15.75   16.99
   7   1  27  129.92   22.07
   7  -1  27   84.30   22.39
  -7   1  27   77.20   19.26
  -7  -1  27   92.50   20.19
   7   1  28   17.88   21.37
  -7   1  28   -2.78   18.14
  -7  -1  28  -17.91   19.81
   7   1  29   57.50   23.54
  -7   1  29   60.20   20.40
  -7  -1  29   76.62   22.23
   7   1  30   13.34   23.13
  -7  -1  30   13.95   20.28
   7   1  31   22.81   24.79
   7  -1  31  319.20   28.11
   7   1  32   16.01   25.82
   7  -1  32   98.54   26.19
   7  -1  33   49.19   26.64
   7   1  33   61.10   27.55
   7  -1  34   22.76   27.27
   7   1  34   38.52   26.91
   7   1  35  -30.89   28.22
   7  -1  35   72.19   30.30
   7  -1  36   19.52   29.53
   7   1  36   94.65   30.75
   7  -1  37   41.82   30.81
   7   1  37   -0.76   28.73
   7  -1  38   85.06   32.01
   7   1  38  -55.89   32.14
   7   1  39   24.50   32.95
  -2  -7  40    8.20   32.26
   2   7  40   46.96   32.44
  -2  -7  39   75.43   33.19
   2   7  39  -13.11   30.37
   2  -7  39   46.66   33.86
   2   7  38  -28.85   29.03
  -2   7  38   28.96   27.80
   2  -7  38   61.31   33.27
  -2  -7  38   61.16   31.94
   2   7  37  -23.36   27.80
   2  -7  37  -22.93   31.29
  -2   7  37  -46.84   27.55
  -2  -7  37   17.28   30.23
   2  -7  36   36.87   30.57
  -2   7  36   50.35   26.59
   2   7  36   22.47   26.89
  -2  -7  36   30.66   29.45
   2   7  35   40.08   26.35
  -2   7  35   31.75   25.98
   2  -7  35    1.92   28.83
  -2  -7  35   -1.92   27.82
  -2   7  34    1.98   22.83
   2   7  34    0.44   24.97
  -2  -7  34    7.36   26.98
   2  -7  34   20.66   27.79
  -2   7  33   19.83   23.31
   2   7  33  -10.49   23.99
   2  -7  33   11.71   25.72
  -2  -7  33  -38.02   29.30
   2   7  32    6.47   23.24
  -2   7  32   45.48   22.48
  -2  -7  32   63.60   27.23
   2  -7  32   71.41   27.12
   2   7  31   96.34   23.70
  -2   7  31   87.19   22.73
   2  -7  31   61.31   26.33
  -2  -7  31   75.54   26.57
   2   7  30    5.00   20.98
  -2   7  30   33.04   20.28
  -2  -7  30   12.24   23.68
   2  -7  30   63.30   25.54
   2   7  29   44.75   20.82
  -2   7  29   16.73   19.21
   7   2 -29    8.55   19.33
   7  -2 -29   -8.25   12.21
  -2  -7  29   36.94   24.79
   2  -7  29   28.00   24.04
   2   7  28  119.62   22.20
  -2   7  28  117.54   20.92
   7   2 -28   75.56   18.46
  -2  -7  28   96.76   25.20
   2  -7  28   91.80   25.48
   2   7  27   67.95   19.36
  -2   7  27   35.92   18.04
   7   2 -27  151.18   19.24
   7  -2 -27  210.60   17.42
   2  -7  27   67.16   24.08
  -2  -7  27   12.07   21.91
  -2   7  26  111.92   18.63
   2   7  26  141.33   20.82
   7   2 -26  136.03   15.38
   2  -7  26  141.22   24.56
  -2  -7  26   94.14   22.53
   2   7  25   59.64   17.75
  -2   7  25   63.94   16.74
   7   2 -25   34.91   13.62
   2  -7  25   41.98   21.24
  -2  -7  25   67.34   21.63
   7   2 -24  256.53   16.08
   2  -7  24  202.21   25.09
  -2   7  24  220.16   19.50
   2   7  24  215.54   20.70
  -2  -7  24  178.14   23.28
   7   2 -23  110.80   13.96
   7  -2 -23   74.62    9.61
  -2  -7  23  133.65   21.68
   2  -7  23  146.07   23.18
   2   7  23  140.14   18.53
  -2   7  23  124.20   16.58
   7  -2 -23   91.69   15.81
   7   2 -22    9.71   11.10
   7  -2 -22   68.12   11.41
  -2  -7  22   96.52   19.99
   2  -7  22   82.56   18.94
  -2   7  22  101.27   15.37
   2   7  22   78.24   16.26
   7  -2 -22   40.21   14.52
   7  -2 -21   42.88   11.80
   7   2 -21   17.51   10.75
   2  -7  21   34.06   17.96
  -2  -7  21   13.70   16.23
  -2   7  21   15.81   12.73
   2   7  21   16.13   13.94
   7  -2 -21   27.90   13.88
   7   2 -20  631.03   19.16
   7  -2 -20  680.92   19.19
  -2  -7  20  559.17   26.96
   2  -7  20  584.39   29.38
   7  -2 -20  569.04   22.78
  -2   7  20  631.52   22.94
   2   7  20  569.22   23.92
   7   2 -20  603.35   18.94
   2  -7  19  299.59   22.82
  -2  -7  19  287.89   21.81
  -2   7  19  270.73   16.22
   2   7  19  276.07   17.90
   7  -2 -19  272.47   17.52
   7  -2 -19  297.58   13.49
   7   2 -19  335.17   14.47
   7   2 -19  214.73   14.00
   2  -7  18  161.39   19.48
  -2  -7  18  178.37   18.37
   2   7  18  163.34   15.24
  -2   7  18  182.06   14.17
   7  -2 -18  164.65   15.06
   7   2 -18  172.80   12.10
   7  -2 -18  200.66   12.32
  -7  -2 -18  322.11   16.35
  -7   2 -18  370.85   16.67
   7   2 -18  155.38   13.16
  -2  -7  17  112.46   15.37
   2  -7  17  130.23   18.14
  -2   7  17  119.78   12.59
   2   7  17   96.31   13.57
   7  -2 -17   90.52   13.20
   7  -2 -17  152.58   10.54
  -7  -2 -17   77.15    9.63
   7   2 -17   88.48    9.40
   7   2 -17   85.70   11.86
   2  -7  16  335.89   20.69
  -2  -7  16  324.65   19.75
  -2   7  16  361.16   15.86
   2   7  16  346.01   17.32
   7  -2 -16  317.86   17.28
   7   2 -16  348.45   12.81
   7  -2 -16  349.68   11.78
  -7  -2 -16  349.57   12.84
   7   2 -16  323.38   15.30
   7   2 -15 1000.97   22.63
   2  -7  15 1127.08   31.25
  -2  -7  15 1159.46   29.70
   7  -2 -15 1025.68   25.55
  -2   7  15 1147.02   23.93
   2   7  15 1106.19   25.83
   7   2 -15 1106.93   19.72
   7  -2 -15 1190.10   19.27
   7   2 -15  972.57   22.33
   7   2 -14  102.56   11.45
   2  -7  14  109.42   14.75
  -2  -7  14   93.59   13.16
   7  -2 -14  125.57   13.46
  -2   7  14  109.09   10.32
   2   7  14   96.15   11.39
   7   2 -14   97.44    8.19
   7  -2 -14   88.50    6.80
   7   2 -14  129.18   11.15
   7   2 -13  706.36   19.35
  -2  -7  13  864.23   24.19
   2  -7  13  805.74   25.33
   7  -2 -13  751.30   21.72
   2   7  13  784.99   21.15
  -2   7  13  820.75   19.14
   7   2 -13  738.19   18.18
   7  -2 -13  823.75   14.68
   7   2 -13  825.31   15.47
   7   2 -12  627.03   17.01
   7   2 -12  599.82   12.90
   7  -2 -12  589.73   12.00
  -2  -7  12  576.21   19.52
   2  -7  12  590.17   21.23
  -2   7  12  541.51   15.55
   2   7  12  547.39   17.51
   7  -2 -12  613.49   19.55
   7   2 -12  625.71   18.37
   2  -7  12  547.82    7.41
  -2   7  11 1332.35   21.75
   2   7  11 1376.21   25.11
   7   2 -11 1324.05   17.34
  -7   2 -11 1310.31   20.70
   7  -2 -11 1325.47   16.45
  -2  -7  11 1393.07   27.15
   2  -7  11 1358.15   28.68
   7   2 -11 1413.06   25.04
   7   2 -11 1340.00   22.25
   7  -2 -11 1341.25   26.82
  -7  -2 -10 1256.03   20.27
   7   2 -10 1323.34   16.52
   7  -2 -10 1238.89   14.71
  -2  -7  10 1339.95   25.71
   2  -7  10 1243.51   26.96
   7   2 -10 1352.80   24.32
   7   2 -10 1396.79   21.72
   7  -2 -10 1376.15   26.34
   2   7  10 1303.90   24.13
  -2   7  10 1315.89   21.06
   7  -2  -9 1106.40   21.41
  -2   7   9 1222.46   19.55
   7   2  -9 1215.12   14.91
  -7  -2  -9 1211.43   19.21
  -2  -7   9 1187.16   23.04
   7  -2  -9 1185.61   13.10
   2  -7   9 1206.82   25.54
   7   2  -9 1146.66   22.63
   7   2  -9 1158.91   19.26
   2   7   9 1249.28   22.73
   7  -2  -9 1134.08   23.78
   7  -2  -8  200.45   11.42
  -2   7   8  147.87    8.19
   2  -7   8  163.31    8.75
   7   2  -8  144.23    6.01
   2   7   8  153.13    9.81
  -2  -7   8  167.22   10.53
   7   2  -8  200.31   11.56
   7  -2  -8  176.83   12.11
   7   2  -8  158.54    8.40
   2  -7   8  147.35   11.12
   7  -2  -7  540.84   14.57
   7   2  -7  481.00    8.93
   2  -7   7  465.03   13.66
   2   7   7  503.52   14.53
  -2   7   7  502.25   12.43
   7   2  -7  478.37   12.07
   7   2  -7  511.46   15.69
   2  -7   7  521.13   16.15
   7  -2  -7  541.08   17.07
   7   2  -6   23.93    3.93
   2  -7   6    5.91    5.55
   7  -2  -6   25.44    8.59
   2  -7   6   13.82    7.29
   7  -2  -6   31.91    7.18
  -2   7   6   26.03    5.50
   2   7   6   21.61    6.70
   7   2  -6   16.44    5.49
   7   2  -6   33.93    8.82
   2  -7   5  952.84   18.21
   7   2  -5  971.51   11.97
  -2   7   5 1046.15   16.91
   2   7   5 1038.90   19.58
   2  -7   5 1015.98   19.54
   7   2  -5 1011.93   15.73
   7  -2  -5 1003.45   21.06
   7   2  -5 1043.43   20.94
   7  -2  -5 1003.67   17.95
   7  -2  -4 2924.01   28.00
   7   2  -4 2971.99   20.35
   2  -7   4 3017.01   30.58
   7   2  -4 3104.10   33.73
  -2   7   4 2859.09   27.59
   2   7   4 2920.39   31.84
   7  -2  -4 3053.49   35.03
   7   2  -4 2934.12   25.98
   2  -7   4 2908.92   30.64
   2  -7   3  518.99   14.25
   7  -2  -3  504.27   11.99
   2  -7   3  491.06   13.21
   7  -2  -3  497.71   15.82
  -2   7   3  514.68   12.72
   2   7   3  457.68   13.89
   7   2  -3  500.10   11.12
   7   2  -3  529.50    8.90
   7   2  -3  495.28   14.83
   7  -2  -2  678.05   13.30
   2  -7   2  680.64   14.29
   7  -2  -2  766.49   17.74
  -2   7   2  637.54   14.54
   2   7   2  612.12   15.72
   7   2  -2  680.41   12.65
   7   2  -2  750.73   17.24
   2  -7   2  720.11   16.05
   7  -2  -1  413.41    9.86
   2  -7   1  406.93   11.08
  -2  -7   1  391.57   12.57
   2  -7   1  428.84   12.65
   7  -2  -1  390.95    6.11
   7  -2  -1  430.71   13.78
[truncated: 4,599,799 more chars]
